# Supplementary material for: Discovery of temperature-induced stability reversal in perovskites using high-throughput robotic learning
Source: Nat Commun. 2021 Apr 13;12:2191. doi: 10.1038/s41467-021-22472-x (PMC8044090; doi:10.1038/s41467-021-22472-x)
Supplement: Supplementary file 3 — Supplementary Data 1 [file 41467_2021_22472_MOESM3_ESM.xlsx]

## Sheet: phase stability
Composition	standard-stoichio (1)	K	Rb	Cs	MA	FA	Pb	I	Aging temp. (.C)	Aging illumination (mW cm-2)	Aging Humidity	a -> d transition (1: yes// 0: no)
1	1	0	0	0	0	1	1	3	30	0	0.35	1
2	0	0.05	0	0	0	1	1	3.05	30	0	0.35	1
3	0	0.1	0	0	0	1	1	3.1	30	0	0.35	1
4	0	0.15	0	0	0	1	1	3.15	30	0	0.35	1
5	0	0	0.05	0	0	1	1	3.05	30	0	0.35	0
6	0	0	0.1	0	0	1	1	3.1	30	0	0.35	1
7	0	0	0.15	0	0	1	1	3.15	30	0	0.35	1
8	0	0	0	0.05	0	1	1	3.05	30	0	0.35	0
9	0	0	0	0.1	0	1	1	3.1	30	0	0.35	0
10	0	0	0	0.15	0	1	1	3.15	30	0	0.35	0
11	0	0	0	0.2	0	1	1	3.2	30	0	0.35	0
12	0	0	0	0	0.05	1	1	3.05	30	0	0.35	0
13	0	0	0	0	0.1	1	1	3.1	30	0	0.35	1
14	0	0	0	0	0.15	1	1	3.15	30	0	0.35	1
15	0	0	0	0	0.2	1	1	3.2	30	0	0.35	1
16	1	0.05	0	0	0	0.95	1	3	30	0	0.35	1
17	1	0.1	0	0	0	0.9	1	3	30	0	0.35	1
18	1	0.15	0	0	0	0.85	1	3	30	0	0.35	1
19	1	0	0.05	0	0	0.95	1	3	30	0	0.35	0
20	1	0	0.1	0	0	0.9	1	3	30	0	0.35	1
21	1	0	0.15	0	0	0.85	1	3	30	0	0.35	1
22	1	0	0	0.05	0	0.95	1	3	30	0	0.35	0
23	1	0	0	0.1	0	0.9	1	3	30	0	0.35	0
24	1	0	0	0.15	0	0.85	1	3	30	0	0.35	0
25	1	0	0	0.2	0	0.8	1	3	30	0	0.35	0
26	1	0	0	0.3	0	0.7	1	3	30	0	0.35	0
27	1	0	0	0	0.05	0.95	1	3	30	0	0.35	0
28	1	0	0	0	0.1	0.9	1	3	30	0	0.35	0
29	1	0	0	0	0.15	0.85	1	3	30	0	0.35	1
30	1	0	0	0	0.2	0.8	1	3	30	0	0.35	1
31	1	0	0	0	0.3	0.7	1	3	30	0	0.35	0
32	0	0	0	0	1	0	1	3	30	0	0.35	0
33	0	0	0.02	0	0.08	1	1	3.1	30	0	0.35	1
34	0	0	0.05	0	0.05	1	1	3.1	30	0	0.35	1
35	0	0	0.08	0	0.02	1	1	3.1	30	0	0.35	1
36	0	0	0.05	0.03	0.02	1	1	3.1	30	0	0.35	1
37	0	0	0.05	0	0.1	1	1	3.15	30	0	0.35	1
38	0	0	0.1	0	0.05	1	1	3.15	30	0	0.35	1
39	0	0	0.13	0	0.02	1	1	3.15	30	0	0.35	1
40	0	0	0.05	0.05	0.05	1	1	3.15	30	0	0.35	1
41	0	0	0	0.05	0.1	1	1	3.15	30	0	0.35	0
42	0	0	0	0.1	0.05	1	1	3.15	30	0	0.35	0
43	0	0	0	0.13	0.02	1	1	3.15	30	0	0.35	0
44	0	0	0.03	0.1	0.02	1	1	3.15	30	0	0.35	1
45	0	0	0	0.05	0.15	1	1	3.2	30	0	0.35	0
46	0	0	0	0.1	0.1	1	1	3.2	30	0	0.35	0
47	0	0	0	0.15	0.05	1	1	3.2	30	0	0.35	0
48	0	0	0.05	0.1	0.05	1	1	3.2	30	0	0.35	1
49	1	0	0.02	0	0.08	0.9	1	3	30	0	0.35	0
50	1	0	0.05	0	0.05	0.9	1	3	30	0	0.35	0
51	1	0	0.08	0	0.02	0.9	1	3	30	0	0.35	0
52	1	0	0.05	0.03	0.02	0.9	1	3	30	0	0.35	0
53	1	0	0.05	0	0.1	0.85	1	3	30	0	0.35	0
54	1	0	0.1	0	0.05	0.85	1	3	30	0	0.35	0
55	1	0	0.13	0	0.02	0.85	1	3	30	0	0.35	1
56	1	0	0.05	0.05	0.05	0.85	1	3	30	0	0.35	0
57	1	0	0	0.05	0.1	0.85	1	3	30	0	0.35	0
58	1	0	0	0.1	0.05	0.85	1	3	30	0	0.35	0
59	1	0	0	0.13	0.02	0.85	1	3	30	0	0.35	0
60	1	0	0.03	0.1	0.02	0.85	1	3	30	0	0.35	0
61	1	0	0	0.05	0.15	0.8	1	3	30	0	0.35	0
62	1	0	0	0.1	0.1	0.8	1	3	30	0	0.35	0
63	1	0	0	0.15	0.05	0.8	1	3	30	0	0.35	0
64	1	0	0.05	0.05	0.1	0.8	1	3	30	0	0.35	0

## Sheet: 85.c
Composition	standard-stoichio (1)	K	Rb	Cs	MA	FA	Pb	I	Aging temp. (.C)	Aging illumination	Aging Humidity	T80 (hours)	T80	T80	T80	T80	T80	T80	T80	T80	T80	T80	T80	T80	T80	T80	T80	T80	T80
1	1	0	0	0	0	1	1	3	85	0	0.1	2354.7	2425.41	2514.03	2622.78	2667.15	2300	1839.44	1886.84	1949.94	2017.37	2078.63	1700	2419.44	2559.09	2710.14	2917.58	3087.48	2400
2	0	0.05	0	0	0	1	1	3.05	85	0	0.1	975.253	945.629	958.657	967.391	786.989	933.188	1013.91	1001.96	1033.9	1091.38	1076.98	1115.2	918.843	921.521	956.247	1083.31	952.196	1103.03
3	0	0.1	0	0	0	1	1	3.1	85	0	0.1	865.123	873.234	888.697	902.362	915.283	934.081	804.217	828.871	853.859	889.762	917.163	958.238	971.3	961.452	992.946	1023.54	1010.21	1047.59
4	0	0.15	0	0	0	1	1	3.15	85	0	0.1	242.575	266.774	294.932	323.418	379.691	455.259	224.007	244.414	266.974	298.745	329.7	398.661	342.081	371.128	407.954	459.546	513.402	583.079
5	0	0	0.05	0	0	1	1	3.05	85	0	0.1	571.216	584.974	706.056	731.899	969.412	1352.47	614.551	624.971	786.355	800.806	836.448	1174.13	525.109	536.886	552.033	569.956	705.445	1003.08
6	0	0	0.1	0	0	1	1	3.1	85	0	0.1	75.2637	74.822	73.9384	72.3796	68.5506	52.0884	94.4877	93.7213	92.9696	78.3545	75.115	67.5541	101.098	100.59	100.015	98.1993	78.2537	70.3352
7	0	0	0.15	0	0	1	1	3.15	85	0	0.1	15.283	15.3897	15.539	15.5473	15.5173	15.1988	15.8303	15.9331	33.6799	33.7442	15.9736	15.3679	35.9511	36.2923	36.4673	36.4636	36.2747	34.864
8	0	0	0	0.05	0	1	1	3.05	85	0	0.1	1982.58	2004.83	2049.26	2093.73	2162.23	2198.81	2476.53	2534.12	2579.66	2704.95	2776.1	2865.92	1736.32	1742.05	1769.37	1799.13	1821.97	1853
9	0	0	0	0.1	0	1	1	3.1	85	0	0.1	1364.17	1387.37	1426.55	1489.25	1589.31	2248.92	1334.16	1355.17	1382.28	1422.35	1493.27	1767.35	1797.98	1816.95	1862.95	1917.16	1985.08	--
10	0	0	0	0.15	0	1	1	3.15	85	0	0.1	370.167	375.219	383.507	398.591	422.154	601.493	245.798	258.543	274.696	272.191	327.379	496.496	655.297	680.681	705.254	754.577	910.502	--
11	0	0	0	0.2	0	1	1	3.2	85	0	0.1	309.529	327.527	351.277	349.137	390.514	459.356	337.627	333.367	350.638	375.54	428.661	507.017	327.196	344.382	362.299	388.626	438.312	511.873
12	0	0	0	0	0.05	1	1	3.05	85	0	0.1	1303.09	1291.21	1303.7	1332.79	1342.28	1358.28	1380.52	1347.19	1368.24	1450.34	1505.29	1418.67	1344.69	1345.68	1361.97	1393.88	1445.81	1543.04
13	0	0	0	0	0.1	1	1	3.1	85	0	0.1	650.446	647.306	650.789	649.942	634.606	533.14	591.151	592.16	595.167	596.778	585.357	560.012	598.519	602.285	606.458	606.199	594.188	563.453
14	0	0	0	0	0.15	1	1	3.15	85	0	0.1	168.826	172.493	174.946	177.435	183.005	194.647	145.624	149.164	151.576	154.104	162.705	182.098	169.464	173.039	176.251	180.71	192.075	239.935
15	0	0	0	0	0.2	1	1	3.2	85	0	0.1	237.29	242.281	241.424	246.714	256.596	277.734	297.875	299.719	313.327	313.032	339.806	311.268	244.501	248.633	251.82	254.216	265.269	297.945
16	1	0.05	0	0	0	0.95	1	3	85	0	0.1	941.995	945.545	959.558	977.893	996.576	1005.55	927.847	936.63	949.454	967.577	996.089	1008.7	856.916	864.582	875.883	892.94	912.372	924.627
17	1	0.1	0	0	0	0.9	1	3	85	0	0.1	836.306	841.522	843.256	869.193	1008.35	1025.44	676.344	695.027	754.459	773.076	800.692	819.771	579.043	593.144	616.109	639.711	679.131	718.957
18	1	0.15	0	0	0	0.85	1	3	85	0	0.1	593.67	590.528	595.549	673.653	689.429	699.666	661.649	666.503	671.107	684.217	701.621	709.702	734.831	741.641	754.412	770.749	791.22	823.141
19	1	0	0.05	0	0	0.95	1	3	85	0	0.1	1511.93	1608.57	1726.64	1865.31	2071.07	1650	1576.41	1623.08	1680.6	1750.86	1800.39	1870.38	1708.36	1799.66	1920.9	2087.8	2287.87	1700
20	1	0	0.1	0	0	0.9	1	3	85	0	0.1	1133.7	1156.53	1184.49	1218.11	1246.54	1271.23	1233.1	1260.36	1303.54	1339.23	1368.25	1395.11	1290.96	1321.6	1356.74	1391.62	1421.6	1456.63
21	1	0	0.15	0	0	0.85	1	3	85	0	0.1	1350.86	1365.01	1389.74	1423.78	1440.78	1401.06	1311.22	1342.55	1361.24	1377.36	1372.53	1309.63	1413.28	1432.77	1460.63	1494.54	1515.29	1499.71
22	1	0	0	0.05	0	0.95	1	3	85	0	0.1	1620.51	1674.77	1724.98	1779.2	1853.44	1935.27	1727	1793.22	1859.6	1917.91	2015.28	2108.85	2243.14	2329	2419.92	2519.45	2639.04	2746.64
23	1	0	0	0.1	0	0.9	1	3	85	0	0.1	1243.83	1284.62	1329.59	1370.13	1433.28	1576.56	1380.39	1431.44	1479.7	1528.17	1594.65	1738.61	1526.15	1576.39	1631.01	1680.84	1762.97	1934.5
24	1	0	0	0.15	0	0.85	1	3	85	0	0.1	1208.89	1218.02	1193.44	1162.95	1179	1238.82	828.181	883.903	858.636	847.793	948.339	867.36	1135.73	1164.66	1224.89	1214.53	1257.44	1252.38
25	1	0	0	0.2	0	0.8	1	3	85	0	0.1	874.15	992.66	1003.56	1020.28	1055.44	1182.42	803.09	813.272	826.969	845.129	888.047	1143.43	825.876	834.225	844.003	860.059	1013.25	1191.91
26	1	0	0	0.3	0	0.7	1	3	85	0	0.1	577.681	581.386	582.291	588.795	608.749	924.188	569.661	573.083	574.766	581.141	594.248	750.338	601.798	611.052	612.452	626.65	668.837	1094.21
27	1	0	0	0	0.05	0.95	1	3	85	0	0.1	810.517	895.979	917.874	938.141	952.081	973.608	938.454	958.083	980.272	1003.28	1027.58	1049.84	817.944	838.018	940.864	967.156	990.874	1028.36
28	1	0	0	0	0.1	0.9	1	3	85	0	0.1	1174.05	1189.95	1216.18	1248.55	1251.02	1273.14	1342.92	1364.83	1401.59	1431.59	1447.38	1445.56	1436.04	1465.7	1512.71	1547.31	1568.06	1585.49
29	1	0	0	0	0.15	0.85	1	3	85	0	0.1	1101.2	1126.3	1153.37	1169.97	1183.34	1222.21	1163.98	1193.57	1221.75	1244.29	1264.65	1280.7	1186.55	1212.87	1246.47	1271.22	1291.51	1325.5
30	1	0	0	0	0.2	0.8	1	3	85	0	0.1	1043.77	1062.97	1078.69	1089.87	1109.38	1182.06	1063.4	1080.8	1101.74	1116.52	1135.53	1191.37	1044.94	1063.9	1085.08	1101.09	1115.28	1158.8
31	1	0	0	0	0.3	0.7	1	3	85	0	0.1	1448.5	1423.67	1473.39	1467.19	1527.04	1947.4	1683.62	1625.88	1686.22	1786.36	1782.41	1914.64	1159.29	1167.2	1186.27	1235.05	1237.01	1326.09
32	0	0	0	0	1	0	1	3	85	0	0.1	215.716	218.934	212.201	193.733	158.663	145.841	241.174	246.443	245.364	275.376	172.024	157.908	182.478	187.263	185.263	145.437	135.441	140.886
33	0	0	0.02	0	0.08	1	1	3.1	85	0	0.1	72.4751	72.9009	73.3103	74.3093	73.7246	74.9945	178.66	186.04	194.058	204.377	211.045	265.24	45.3399	45.0481	45.5077	46.5569	46.1333	46.9602
34	0	0	0.05	0	0.05	1	1	3.1	85	0	0.1	801.949	532.546	547.11	566.972	585.27	669.677	230.953	242.441	290.997	310.964	393.073	780.338	68.0547	67.461	67.4425	67.5768	66.5629	66.703
35	0	0	0.08	0	0.02	1	1	3.1	85	0	0.1	1043.39	1112.2	1196.79	1309.33	1491.58	1300	741.548	848.37	897.505	957.147	1048.21	1315.54	833.574	845.836	856.778	866.166	903.712	966.689
36	0	0	0.05	0.03	0.02	1	1	3.1	85	0	0.1	923.108	971.52	941.066	994.307	1076.52	1426.47	811.221	834.488	860.911	882.717	916.988	1030.6	904.11	917.899	941.32	958.531	939.208	950.255
37	0	0	0.05	0	0.1	1	1	3.15	85	0	0.1	631.977	648.547	672.538	703.091	747.365	863.62	370.066	391.32	504.925	545.387	513.173	550.379	739.046	758.536	793.502	840.918	897.547	1070.18
38	0	0	0.1	0	0.05	1	1	3.15	85	0	0.1	104.822	104.444	104.052	103.25	102.125	100.785	103.454	102.795	101.633	100.691	99.0036	85.5701	109.254	109.837	109.895	109.314	109.165	107.464
39	0	0	0.13	0	0.02	1	1	3.15	85	0	0.1	43.8839	43.6095	43.2439	31.6107	30.9161	30.1449	34.2831	34.2663	33.8923	33.3479	33.1933	21.2704	27.4899	27.3073	27.0534	26.7035	26.1621	25.7533
40	0	0	0.05	0.05	0.05	1	1	3.15	85	0	0.1	732.477	750.289	769.464	804.562	860.11	1007.51	1004.91	1083.17	1172.42	1294.3	1557.27	1000	925.718	949.655	980.323	1018.91	1075.3	1183.69
41	0	0	0	0.05	0.1	1	1	3.15	85	0	0.1	631.342	645.545	654.388	657.921	672.247	757.277	600.806	611.34	620.199	628.978	639.366	662.654	665.788	679.201	693.327	705.275	720.749	769.086
42	0	0	0	0.1	0.05	1	1	3.15	85	0	0.1	534.716	543.265	548.161	550.526	550.699	621.866	644.568	652.644	654.222	651.477	644.177	632.284	813.935	827.183	849.374	871.577	922.421	1130.55
43	0	0	0	0.13	0.02	1	1	3.15	85	0	0.1	305.391	312.176	319.873	332.156	362.133	395.776	304.974	314.001	323.205	335.766	346.801	375.299	559.126	568.343	580.055	593.08	617.121	750.531
44	0	0	0.03	0.1	0.02	1	1	3.15	85	0	0.1	1124.93	1218.57	1332.06	1468.15	1692.71	2157.75	862.648	914.451	975.443	1049.7	1176.72	1349.61	1393.78	1461.29	1568.4	1667.46	1816.71	1987.03
45	0	0	0	0.05	0.15	1	1	3.2	85	0	0.1	518.183	531.33	544.473	559.4	586.231	661.91	554.354	566.22	577.941	596.944	632.562	712.364	591.425	602.453	616.767	634.493	666.546	745.723
46	0	0	0	0.1	0.1	1	1	3.2	85	0	0.1	480.309	505.084	536.219	565.01	629.346	689.997	513.963	546.924	553.074	590.78	668.226	734.33	582.271	602.359	625.95	656.5	709.772	875.948
47	0	0	0	0.15	0.05	1	1	3.2	85	0	0.1	781.524	820.865	864.25	898.926	996.772	1250.38	924.381	958.344	980.773	1001.66	1069.38	1185.64	805.665	825.568	847.301	867.259	914.145	991.588
48	0	0	0.05	0.1	0.05	1	1	3.2	85	0	0.1	825.294	885.745	959.155	1079.27	1313.28	1000	881.249	955.323	1048.56	1184.55	1452.41	1000	828.628	845.365	879.042	889.591	918.021	990.946
49	1	0	0.02	0	0.08	0.9	1	3	85	0	0.1	2417.75	2538.23	2611.64	2648.81	2701.57	2644.44	2582.27	2669.49	2820.23	2880.07	2937.33	2949.91	2678.69	2777.7	2891.24	2985.43	3130.31	3290.05
50	1	0	0.05	0	0.05	0.9	1	3	85	0	0.1	1168.81	1214.06	1248.65	1282.43	1315.68	1356.11	995.166	1024.81	1177.97	1208.29	1245.08	1273.11	1186.98	1228.45	1271.22	1304.34	1338.88	1358.22
51	1	0	0.08	0	0.02	0.9	1	3	85	0	0.1	1191.95	1231.19	1266.72	1301.07	1316.14	1372.09	1326.2	1374.85	1426.34	1456.66	1501.78	1522.04	1220.69	1259.4	1297.66	1341.13	1378.71	1440.69
52	1	0	0.05	0.03	0.02	0.9	1	3	85	0	0.1	1298.89	1340.47	1371.8	1396.94	1423.11	1484.03	1074.26	1103.03	1124.06	1146.62	1174.14	1207.06	1459.66	1496.47	1548.81	1574.09	1614.71	1651.3
53	1	0	0.05	0	0.1	0.85	1	3	85	0	0.1	1539.05	1582.56	1618.58	1628.87	1664.02	1708.33	1633.47	1676.97	1731.71	1741.75	1794.22	1928.62	1554.18	1592.29	1643.33	1678.4	1713.1	1850.34
54	1	0	0.1	0	0.05	0.85	1	3	85	0	0.1	864.169	890.794	914.096	990.961	1007.75	1033.78	877.986	905.162	924.99	943.17	1051.49	1073.26	760.451	782.211	801.356	816.997	831.731	919.656
55	1	0	0.13	0	0.02	0.85	1	3	85	0	0.1	679.386	698.64	715.436	782.949	796.579	808.315	54.9466	54.7251	55.0955	55.1756	53.9369	54.3633	1048.21	1079.37	1107.6	1133.2	1158.47	1182.39
56	1	0	0.05	0.05	0.05	0.85	1	3	85	0	0.1	882.438	910.776	933.695	957.95	1046.41	1118.81	847.014	866.922	885.294	896.729	921.995	1039.95	784.243	799.702	817.737	828.867	852.474	899.358
57	1	0	0	0.05	0.1	0.85	1	3	85	0	0.1	1511.16	1558.57	1598.78	1643.05	1711.17	1942.04	1528.63	1572.96	1619.43	1653.49	1728.05	1931.38	1647.07	1695.64	1754.71	1778.38	1847.24	2071.78
58	1	0	0	0.1	0.05	0.85	1	3	85	0	0.1	1229.53	1270.18	1307.29	1339.61	1389.55	1563.41	1126.78	1156.68	1194.02	1217.65	1265.07	1381.06	1394.85	1431.49	1481.89	1506.81	1587.38	1798.43
59	1	0	0	0.13	0.02	0.85	1	3	85	0	0.1	1217.89	1255.69	1291.35	1322.74	1382.49	1600.56	1139.91	1171.87	1208.93	1235.2	1300.42	1499.85	1338.1	1380.08	1426.82	1458.13	1539.12	1830.91
60	1	0	0.03	0.1	0.02	0.85	1	3	85	0	0.1	942.66	970.032	987.477	1004.8	1029.06	1100.06	820.127	842.707	864.618	933.749	964.778	1044.92	954.943	970.353	993.117	1001.37	1028.66	1090.7
61	1	0	0	0.05	0.15	0.8	1	3	85	0	0.1	1247.23	1282.84	1305.49	1329.12	1396.95	1667.1	1304.07	1342.01	1383.1	1400.24	1493.41	1850.1	1304.95	1331.76	1363.55	1387.09	1461.98	1738.28
62	1	0	0	0.1	0.1	0.8	1	3	85	0	0.1	1192.36	1221.14	1246.86	1262.32	1325.12	1582.69	1194.17	1226.01	1256.23	1268.14	1334.33	1576.68	1272.84	1309.28	1337.33	1352.27	1431.36	1741.66
63	1	0	0	0.15	0.05	0.8	1	3	85	0	0.1	1016.59	1045.18	1065.67	1088.66	1139.79	1314.05	996.49	1021.95	1042.94	1062.92	1114.45	1275.49	1023.71	1051.95	1080.57	1102.19	1155.91	1343.34
64	1	0	0.05	0.05	0.1	0.8	1	3	85	0	0.1	803.771	829.763	843.972	861.068	888.536	1009.83	803.561	817.37	821.287	828.329	872.6	943.026	807.981	824.537	840.925	849.445	864.381	912.578

## Sheet: 100.c
Composition	standard-stoichio (1)	K	Rb	Cs	MA	FA	Pb	I	Aging temp. (.C)	Aging illumination	Aging Humidity	T80 (hours)	T80	T80	T80	T80	T80	T80	T80	T80	T80	T80	T80	T80	T80	T80	T80	T80	T80
1	1	0	0	0	0	1	1	3	100	0	0.1	698.051	716.902	734.997	763.626	814.244	958.674	636.853	644.205	673.784	695.075	733.708	875.455	473.378	475.53	492.949	482.054	515.239	593.853
2	0	0.05	0	0	0	1	1	3.05	100	0	0.1	13.2612	12.8983	12.8455	12.947	12.4123	12.9029	6.64189	6.538	6.43722	6.40726	6.2764	6.24091	21.7191	20.7902	20.7955	20.7669	19.6416	20.4699
3	0	0.1	0	0	0	1	1	3.1	100	0	0.1	61.0478	60.0872	59.8516	59.5601	58.7432	61.1392	77.4052	76.0525	77.4335	75.747	73.8884	77.3683	29.3915	29.0847	29.1036	29.315	28.4801	28.8212
4	0	0.15	0	0	0	1	1	3.15	100	0	0.1	44.602	44.2681	43.6197	43.0315	43.295	43.303	21.4006	21.1167	20.7728	20.4631	20.2925	20.0588	41.2258	41.0576	40.8857	40.9199	40.328	40.3503
5	0	0	0.05	0	0	1	1	3.05	100	0	0.1	24.9842	25.0898	25.3755	25.8032	26.7313	30.5329	18.77	18.9063	19.0587	19.2478	19.512	20.4605	35.4667	35.562	35.8982	36.3669	36.6118	38.2571
6	0	0	0.1	0	0	1	1	3.1	100	0	0.1	97.7101	101.536	106.162	113.193	118.738	134.629	71.1865	72.2835	73.4574	75.0454	77.2594	85.3719	68.5502	69.67	70.3958	71.6832	72.9824	78.7957
7	0	0	0.15	0	0	1	1	3.15	100	0	0.1	70.5269	73.4103	76.8144	80.9485	85.1019	93.6879	62.6506	64.2115	65.2557	67.688	71.2205	81.1396	64.6011	66.3455	67.8549	70.6268	74.2814	86.3859
8	0	0	0	0.05	0	1	1	3.05	100	0	0.1	314.109	317.012	322.437	330.107	338.88	350.155	303.575	305.91	311.868	318.83	330.553	347.688	307.873	311.275	316.678	324.99	336.142	354.979
9	0	0	0	0.1	0	1	1	3.1	100	0	0.1	336.037	342.39	350.506	364.537	385.657	415.687	334.013	338.131	345.6	358.145	375.99	398.404	463.889	472.284	486.979	510.082	542.673	634.396
10	0	0	0	0.15	0	1	1	3.15	100	0	0.1	619.385	623.421	632.873	661.698	719.27	600	619.385	623.421	632.873	661.698	719.27	771.608	635.713	642.228	653.866	669.241	743.863	650
11	0	0	0	0.2	0	1	1	3.2	100	0	0.1	243.074	266.783	302.098	364.04	393.949	546.221	364.08	362.543	367.035	373.925	403.624	570.907	411.018	416.417	425.979	436.065	471.519	682.062
12	0	0	0	0	0.05	1	1	3.05	100	0	0.1	16.0561	16.1481	16.3288	16.6072	16.9755	18.508	15.1974	15.3141	15.5304	15.8721	16.266	17.5957	15.1008	15.1107	15.228	15.3724	15.4271	15.9221
13	0	0	0	0	0.1	1	1	3.1	100	0	0.1	49.1471	51.176	53.6826	57.0017	68.23	34.4289	30.9296	31.2432	31.4282	31.7771	32.4243	34.4765	31.6522	31.9811	32.1837	32.7882	33.4404	35.189
14	0	0	0	0	0.15	1	1	3.15	100	0	0.1	71.2211	72.4916	73.8838	76.0863	80.9788	100.476	32.4103	32.1663	32.1285	32.2022	32.4391	32.7966	63.2719	64.8426	65.6686	67.4502	71.374	79.5723
15	0	0	0	0	0.2	1	1	3.2	100	0	0.1	16.7899	16.8953	16.9823	17.1843	17.7036	19.3687	10.1715	10.2522	10.2859	10.3152	10.4437	10.7286	7.47439	7.50071	7.52979	7.55921	7.61987	7.97494
16	1	0.05	0	0	0	0.95	1	3	100	0	0.1	250.892	248.521	247.209	246.733	248.37	249.032	252.119	250.13	248.808	246.873	249.401	252.724	248.024	246.419	215.636	215.333	218.251	254.77
17	1	0.1	0	0	0	0.9	1	3	100	0	0.1	172.895	170.747	171.386	174.454	175.107	176.672	208.532	206.424	206.204	206.785	208.744	209.999	230.563	224.844	227.213	230.369	228.802	240.892
18	1	0.15	0	0	0	0.85	1	3	100	0	0.1	124.216	122.525	121.821	123.658	123.261	122.509	111.045	142.047	142.145	141.859	143.453	144.531	172.307	167.182	171.251	173.199	169.618	234.644
19	1	0	0.05	0	0	0.95	1	3	100	0	0.1	756.857	787.923	839.189	934.348	1099.22	670	620.242	627.897	653.129	685.681	744.316	838.352	815.512	843.528	920.726	1012.41	1221.97	1100
20	1	0	0.1	0	0	0.9	1	3	100	0	0.1	9.26504	5.57871	5.6268	9.26504	5.57871	5.6268	2.92033	2.926	2.91208	2.90391	2.90934	2.9149	5.57709	5.58091	5.58842	5.59711	5.60168	5.63081
21	1	0	0.15	0	0	0.85	1	3	100	0	0.1	13.211	13.2743	13.2504	13.2295	13.4821	13.6515	13.8109	13.9452	13.8497	13.8178	14.1222	14.2656	19.9491	20.1038	20.1289	20.2687	20.8954	21.4382
22	1	0	0	0.05	0	0.95	1	3	100	0	0.1	548.473	556.101	565.176	576.168	604.888	659.077	543.959	545.451	559.885	569.814	593.507	636.828	592.405	627.715	615.39	639.596	674.469	700.548
23	1	0	0	0.1	0	0.9	1	3	100	0	0.1	541.399	548.513	561.472	576.586	607.209	634.42	599.55	609.867	620.602	640.878	664.677	684.836	531.206	534.2	549.836	571.364	591.048	627.636
24	1	0	0	0.15	0	0.85	1	3	100	0	0.1	730.171	746.684	751.751	776.037	831.162	890.023	800.182	820.761	833.912	850.053	908.529	965.387	751.111	762.36	781.981	808.415	845.979	917.575
25	1	0	0	0.2	0	0.8	1	3	100	0	0.1	910.689	910.75	864.36	970.683	900	1000	683.81	682.663	702.415	713.353	838.074	630	636.29	633.991	656.414	692.337	722.387	610
26	1	0	0	0.3	0	0.7	1	3	100	0	0.1	293.382	291.078	289.489	294.659	341.629	270	287.557	284.024	282.716	286.703	319.874	290	343.804	340.699	339.55	345.669	401.185	320
27	1	0	0	0	0.05	0.95	1	3	100	0	0.1	368.816	370.643	367.63	369.808	376.847	383.379	348.841	347.609	347.803	348.646	352.914	362.654	385.159	384.75	386.571	388.592	392.422	407.138
28	1	0	0	0	0.1	0.9	1	3	100	0	0.1	355.865	357.324	357.516	358.714	365.053	373.585	388.993	388.905	391.911	391.843	398.962	415.82	413.195	407.65	415.93	413.603	421.919	446.111
29	1	0	0	0	0.15	0.85	1	3	100	0	0.1	346.921	343.986	343.912	343.676	345.663	351.25	370.93	369.579	369.764	368.278	372.344	380.953	343.078	339.686	341.066	341.149	343.511	356.928
30	1	0	0	0	0.2	0.8	1	3	100	0	0.1	447.803	440.064	436.972	436.829	440.331	438.637	456.028	450.917	452.799	449.956	453.893	458.168	403.661	395.785	395.301	391.598	390.087	411.111
31	1	0	0	0	0.3	0.7	1	3	100	0	0.1	259.364	256.454	253.308	251.455	252.821	262.854	272.895	270.55	267.042	265.491	268.096	278.403	260.717	257.207	256.314	253.803	255.278	271.831
32	0	0	0	0	1	0	1	3	100	0	0.1	58.8948	68.3876	72.9694	87.214	168.676	50	77.4783	81.5931	84.6664	80.0167	86.0093	191.967	40.5776	43.1684	43.5099	44.8437	66.9119	113.184
33	0	0	0.02	0	0.08	1	1	3.1	100	0	0.1	93.772	94.2128	94.2965	96.1435	98.5815	113.492	98.3297	97.7881	97.9637	99.0357	103.084	117.884	97.7065	98.9194	100.28	102.473	105.802	119.343
34	0	0	0.05	0	0.05	1	1	3.1	100	0	0.1	117.941	119.491	122.044	127.118	134.838	172.058	126.174	127.258	130.693	136.949	148.932	182.104	133.347	137.573	138.449	139.537	144.189	157.695
35	0	0	0.08	0	0.02	1	1	3.1	100	0	0.1	80.6074	81.1216	82.0093	83.7363	87.519	99.6994	69.401	69.3507	70.2255	71.1219	73.5165	80.9328	73.7117	74.2232	74.9222	76.3292	78.7871	87.009
36	0	0	0.05	0.03	0.02	1	1	3.1	100	0	0.1	131.195	140.923	151.427	165.141	195.2	269.261	77.6683	77.532	78.4012	80.6668	89.242	116.743	101.153	102.02	105.108	108.843	117.073	152.927
37	0	0	0.05	0	0.1	1	1	3.15	100	0	0.1	118.825	119.785	122.039	126.442	136.314	177.734	145.919	147.638	155.326	166.423	194.152	292.685	82.2144	82.9563	84.4569	87.13	90.9762	104.071
38	0	0	0.1	0	0.05	1	1	3.15	100	0	0.1	67.5479	68.7727	69.9797	72.1245	73.806	78.3537	63.9877	64.8564	66.1384	67.1366	69.5173	73.6976	55.0385	55.2937	55.7746	56.3331	58.3726	66.2279
39	0	0	0.13	0	0.02	1	1	3.15	100	0	0.1	64.5098	65.2311	65.9958	67.5995	69.1787	72.8796	63.5477	64.0289	64.8867	65.3943	66.8264	69.8514	53.6426	53.9487	54.2927	54.8409	57.1754	65.7996
40	0	0	0.05	0.05	0.05	1	1	3.15	100	0	0.1	241.258	236.182	228.299	219.33	208.605	203.209	278.659	279.3	277.78	275.339	268.643	269.205	173.942	181.61	190.574	203.422	225.832	286.369
41	0	0	0	0.05	0.1	1	1	3.15	100	0	0.1	362.693	364.783	366.819	371.07	372.11	374.133	356.534	358.916	360.517	365.286	371.787	381.896	476.407	473.867	488.842	487.249	492.365	495.982
42	0	0	0	0.1	0.05	1	1	3.15	100	0	0.1	810.069	831.936	859.273	900.992	942.743	912.888	718.887	738.367	751.591	784.13	794.521	778.382	884.404	893.876	921.567	931.246	952.416	850.802
43	0	0	0	0.13	0.02	1	1	3.15	100	0	0.1	722.58	733.363	767.977	794.343	827.576	815.756	688.325	701.391	710.95	734.768	745.856	702.586	816.219	801.965	830.668	841.26	873.368	830.138
44	0	0	0.03	0.1	0.02	1	1	3.15	100	0	0.1	346.953	358.351	375.462	402.21	461.122	692.705	447.572	452.968	454.165	461.051	468.841	461.644	349.668	362.438	382.971	411.686	436.581	670.326
45	0	0	0	0.05	0.15	1	1	3.2	100	0	0.1	811.168	842.947	871.023	917.403	975.252	1045.03	752.881	770.51	799.599	850.747	898.266	1045.08	1101.65	1186.78	1134.8	1209.91	1316.01	1459.73
46	0	0	0	0.1	0.1	1	1	3.2	100	0	0.1	644.877	662.902	675.955	705.457	738.577	821.935	645.409	657.057	673.35	700.306	725.09	812.046	700.031	719.939	744.961	776.509	836.456	984.102
47	0	0	0	0.15	0.05	1	1	3.2	100	0	0.1	742.866	771.929	792.143	828.637	898.184	730	701.302	713.443	730.276	761.336	807.077	1024.09	1254.72	--	--	--	--	--
48	0	0	0.05	0.1	0.05	1	1	3.2	100	0	0.1	202.091	203.747	203.19	202.515	203.925	253.663	214.09	213.283	210.235	205.968	201.431	195.036	147.203	151.773	160.316	169.222	190.217	304.645
49	1	0	0.02	0	0.08	0.9	1	3	100	0	0.1	417.983	419.69	423.794	427.605	433.205	445.718	395.681	397.536	401.104	405.519	407.966	421.959	413.443	411.94	416.658	417.953	424.773	435.641
50	1	0	0.05	0	0.05	0.9	1	3	100	0	0.1	477.137	476.978	470.771	472.166	469.288	464.341	528.227	523.549	522.709	522.396	517.276	517.04	436.702	433.855	433.726	434.213	436.152	426.934
51	1	0	0.08	0	0.02	0.9	1	3	100	0	0.1	470.937	471.201	471.713	474.568	472.975	474.045	472.893	469.91	472.053	475.581	472.061	472.297	439.895	440.319	442.198	441.992	445.048	437.683
52	1	0	0.05	0.03	0.02	0.9	1	3	100	0	0.1	486.271	487.943	487.997	487.554	488.995	493.525	497.522	495.895	498.39	501.191	499.351	501.265	464.17	461.429	465.278	462.914	468.907	464.506
53	1	0	0.05	0	0.1	0.85	1	3	100	0	0.1	416.068	413.287	412.229	410.078	409.788	406.702	401.283	397.857	396.323	395.719	392.315	388.868	390.968	389.9	390.477	388.259	392.3	383.838
54	1	0	0.1	0	0.05	0.85	1	3	100	0	0.1	362.597	359.401	357.707	358.666	355.038	351.231	365.246	364.575	363.362	363.475	358.509	355.129	349.301	347.917	349.036	347.46	348.095	340.845
55	1	0	0.13	0	0.02	0.85	1	3	100	0	0.1	504.33	504.022	498.801	497.823	492.401	486.746	445.142	447.168	441.095	438.246	437.853	431.574	444.138	436.826	434.056	424.636	417.891	403.278
56	1	0	0.05	0.05	0.05	0.85	1	3	100	0	0.1	415.283	418.991	424.104	429.404	437.347	441.452	360.286	364.312	366.051	370.762	368.517	372.042	269.651	262.791	257.792	269.766	269.195	278.191
57	1	0	0	0.05	0.1	0.85	1	3	100	0	0.1	534.246	536.325	537.891	534.217	545.425	579.871	508.48	507.303	509.394	508.808	516.325	559.272	487.164	480.94	483.646	483.515	494.921	512.862
58	1	0	0	0.1	0.05	0.85	1	3	100	0	0.1	524.241	534.984	537.489	548.336	560.653	576.772	524.701	529.738	539.833	547.029	556.418	563.379	573.024	576.486	575.975	568.146	583.359	564.598
59	1	0	0	0.13	0.02	0.85	1	3	100	0	0.1	760.728	774.491	795.134	804.499	820.04	781.813	722.621	729.082	747.452	763.579	761.133	726.869	835.547	831.234	859.768	869.726	871.385	829.186
60	1	0	0.03	0.1	0.02	0.85	1	3	100	0	0.1	418.498	419.362	421.32	422.537	432.588	435.972	417.282	417.398	421.058	425.302	426.337	435.921	485.287	488.107	493.916	502.762	514.692	549.318
61	1	0	0	0.05	0.15	0.8	1	3	100	0	0.1	545.413	542.889	538.439	538.761	552.362	616.633	546.134	542.336	538.312	535.882	544.745	616.097	553.434	551.606	548.523	540.298	556.114	627.388
62	1	0	0	0.1	0.1	0.8	1	3	100	0	0.1	317.101	314.822	316.675	319.248	319.335	323.051	261.714	263.196	263.197	266.179	266.174	270.235	308.628	308.333	311.041	311.723	314.476	316.589
63	1	0	0	0.15	0.05	0.8	1	3	100	0	0.1	323.224	328.257	327.985	328.971	336.321	338.081	311.411	318.953	314.15	320.367	322.005	329.506	311.559	311.164	312.549	314.345	319.6	319.994
64	1	0	0.05	0.05	0.1	0.8	1	3	100	0	0.1	148.203	148.927	147.62	147.265	150.258	160.98	207.547	207.147	207.619	208.175	208.96	214.197	143.461	144.108	143.423	142.053	145.099	151.492

## Sheet: 140.c
Composition	standard-stoichio (1)	K	Rb	Cs	MA	FA	Pb	I	Aging temp. (.C)	Aging illumination	Aging Humidity	T80 (hours)	T80	T80	T80	T80	T80	T80	T80	T80	T80	T80	T80	T80	T80	T80	T80	T80	T80
1	1	0	0	0	0	1	1	3	140	0	0.1	39.6821	39.6957	39.6279	40.0549	42.404	38	41.3447	41.178	40.9953	40.9995	42.7089	40	37.6856	37.636	37.6868	37.7684	38.6654	43.5832
2	0	0.05	0	0	0	1	1	3.05	140	0	0.1	16.995	17.0874	17.1948	17.4769	18.0238	17.607	17.0697	16.9759	16.7314	16.6624	16.7582	17.4158	16.4331	16.3078	16.1423	16.0498	16.0131	16.7546
3	0	0.1	0	0	0	1	1	3.1	140	0	0.1	23.7285	23.3295	23.0098	22.9786	23.2631	23.746	22.9923	22.8081	22.5701	23.3573	23.6768	24.6184	21.2771	21.3532	21.0137	20.7936	20.7832	20.8135
4	0	0.15	0	0	0	1	1	3.15	140	0	0.1	17.2163	17.2575	17.1258	17.1618	17.6437	18.176	19.1574	18.9724	18.763	18.7136	18.5317	18.7532	18.9865	18.8237	18.6321	18.6018	18.5906	18.7458
5	0	0	0.05	0	0	1	1	3.05	140	0	0.1	22.7647	22.6207	22.5067	22.6113	23.4317	26.3598	24.5415	24.1451	23.9136	23.7083	23.66	24.8162	24.5426	24.3636	24.035	23.8716	23.6846	24.5566
6	0	0	0.1	0	0	1	1	3.1	140	0	0.1	28.1493	27.5316	27.2083	26.889	26.9841	28.8397	30.5659	30.1815	29.6182	29.2857	29.2588	30.0637	30.8484	30.3648	29.8032	29.4642	28.9237	28.9684
7	0	0	0.15	0	0	1	1	3.15	140	0	0.1	5.27635	5.3051	5.31178	5.34464	5.42907	5.6292	4.99297	5.01745	5.02258	5.06478	5.10752	5.34313	2.5742	2.57471	2.57364	2.58618	2.63429	5.60455
8	0	0	0	0.05	0	1	1	3.05	140	0	0.1	31.2283	31.4647	31.8148	32.5727	34.9117	31	31.4397	31.5418	31.9076	32.5723	33.9174	37.3303	32.5094	32.7359	33.2237	33.9518	35.2315	39.3432
9	0	0	0	0.1	0	1	1	3.1	140	0	0.1	25.2332	25.2031	25.1659	25.3473	25.6942	26.9424	24.8303	24.8332	24.7477	24.8691	24.812	25.2919	26.9847	26.9428	26.9726	27.2454	27.44	28.5196
10	0	0	0	0.15	0	1	1	3.15	140	0	0.1	28.1582	28.0399	28.069	28.3588	29.2825	31.1774	29.3679	29.1235	29.2491	29.4248	29.5438	29.8655	31.038	31.0694	31.0736	31.3763	31.3492	32.2501
11	0	0	0	0.2	0	1	1	3.2	140	0	0.1	27.0022	27.0058	27.08	27.5314	28.3309	30.2031	27.9972	27.9727	28.0458	28.2646	28.4416	28.7426	27.6345	27.6594	27.7174	28.0606	28.1125	28.045
12	0	0	0	0	0.05	1	1	3.05	140	0	0.1	26.3662	26.204	25.9218	25.9142	26.7104	30.3481	27.2451	27.0263	26.774	26.7176	26.991	29.0193	26.9433	26.8363	26.5689	26.4966	26.7919	28.815
13	0	0	0	0	0.1	1	1	3.1	140	0	0.1	23.3286	23.2948	23.188	23.3935	24.2111	26.5108	24.5471	24.4526	24.2479	24.3308	24.5078	25.9493	24.7186	24.7299	24.5686	24.612	24.778	25.7604
14	0	0	0	0	0.15	1	1	3.15	140	0	0.1	20.6662	20.4083	20.0451	19.824	19.7699	20.347	19.3306	19.0931	18.7473	18.5325	18.3856	18.5811	19.5125	19.3794	19.0264	18.7056	18.5154	18.3971
15	0	0	0	0	0.2	1	1	3.2	140	0	0.1	21.7151	21.2454	20.5691	19.9237	19.5197	19.5869	24.6934	24.2832	23.4379	22.6475	22.0716	21.4978	24.8571	24.387	23.6625	22.9542	22.2332	21.6765
16	1	0.05	0	0	0	0.95	1	3	140	0	0.1	18.9661	18.7502	18.5781	18.5424	18.908	20.2911	19.3624	19.1431	19.0196	18.9027	19.0045	20.1202	19.7075	19.4603	19.2229	19.1023	19.0974	20.0005
17	1	0.1	0	0	0	0.9	1	3	140	0	0.1	14.2279	14.1832	14.0942	13.9696	13.9786	14.2315	14.4892	14.4462	14.3018	14.3336	14.2787	14.4491	16.1631	16.2018	15.937	15.9654	15.688	16.3772
18	1	0.15	0	0	0	0.85	1	3	140	0	0.1	15.5905	15.7924	15.497	15.5393	15.8846	16.5325	14.8548	14.7706	14.6813	14.5195	14.7778	14.9737	21.6853	21.1671	21.4835	20.8688	21.2097	21.5691
19	1	0	0.05	0	0	0.95	1	3	140	0	0.1	33.1726	32.6967	32.2499	31.9479	32.5874	37.233	34.3467	33.8804	33.3799	33.1305	33.2741	36.0767	35.1739	35.0018	34.6789	34.1524	34.4089	36.893
20	1	0	0.1	0	0	0.9	1	3	140	0	0.1	29.889	29.6647	29.2504	29.1411	30.014	33.5003	29.0781	28.835	28.4634	28.3365	28.7756	31.0313	33.3591	33.3591	32.864	32.6319	32.0362	32.8319
21	1	0	0.15	0	0	0.85	1	3	140	0	0.1	24.2957	24.028	22.829	22.5462	23.697	24.5406	22.1524	22.0095	21.5514	21.1973	21.3989	23.0884	29.2251	29.438	28.6598	28.0995	28.1222	28.1134
22	1	0	0	0.05	0	0.95	1	3	140	0	0.1	42.1111	41.9986	42.3061	42.3652	45.1518	55.8404	43.7966	43.7433	43.653	43.9115	45.562	52.5637	42.9395	43.4008	43.2553	43.5322	45.2742	50.8917
23	1	0	0	0.1	0	0.9	1	3	140	0	0.1	44.8963	45.0509	45.7366	46.2163	49.7989	62.6106	47.6812	47.5648	47.7139	47.9605	51.1506	59.424	47.115	47.8697	47.7123	48.5712	53.4369	51.8452
24	1	0	0	0.15	0	0.85	1	3	140	0	0.1	46.2878	46.5466	47.3475	48.1828	51.684	61.9136	55.0258	55.4117	54.8688	55.7911	58.0316	65.2939	49.6887	50.2812	50.6382	51.6972	53.1542	57.7927
25	1	0	0	0.2	0	0.8	1	3	140	0	0.1	38.2263	37.99	38.5342	39.2604	40.3446	41.6314	37.3403	37.3845	37.81	38.066	38.4526	37.8918	44.6069	44.9502	45.5195	46.4913	46.892	47.1642
26	1	0	0	0.3	0	0.7	1	3	140	0	0.1	33.2081	33.1714	33.4901	34.7617	40.7251	32	31.2438	31.2439	31.2873	32.3058	36.7163	30	40.8061	38.3771	38.7068	38.7789	40.2274	44.649
27	1	0	0	0	0.05	0.95	1	3	140	0	0.1	27.7336	27.4997	27.3584	27.2147	27.6222	29.6522	29.8635	29.672	29.2067	29.1521	29.4864	31.3067	29.4748	29.2495	29.0635	28.9152	29.1783	30.6786
28	1	0	0	0	0.1	0.9	1	3	140	0	0.1	29.6412	29.5164	29.2245	29.121	29.7068	31.811	27.2822	27.291	26.9746	26.8916	27.0702	28.1716	32.6787	33.8561	33.4021	32.9727	33.4202	34.9122
29	1	0	0	0	0.15	0.85	1	3	140	0	0.1	30.3418	30.3322	30.3772	29.8783	30.5615	32.5284	32.0013	31.6945	31.6228	31.3069	32.0542	33.6707	32.6801	33.6184	33.4624	33.2208	34.1752	35.5349
30	1	0	0	0	0.2	0.8	1	3	140	0	0.1	19.8157	19.8929	19.5213	19.3553	19.7452	20.9973	19.9319	19.8657	19.5453	19.3191	19.6037	20.781	24.6097	24.6452	24.3631	24.1764	24.7592	26.7408
31	1	0	0	0	0.3	0.7	1	3	140	0	0.1	28.3712	27.8297	27.6411	27.1314	28.1628	35.1008	32.1917	31.352	30.8988	31.1009	31.4213	36.6804	30.3767	30.2817	29.5148	29.1377	30.0032	34.6178
32	0	0	0	0	1	0	1	3	140	0	0.1	3.72275	3.69451	3.69821	3.66267	3.76048	5.33519	1.27333	1.24192	1.25849	1.2954	1.23444	1.38649	3.74257	3.73557	3.7354	3.64671	3.88472	6.31516
33	0	0	0.02	0	0.08	1	1	3.1	140	0	0.1	28.6506	27.9705	27.0101	26.1075	25.1645	24.2437	27.1627	26.4422	25.5683	24.6861	23.7693	22.8822	26.7116	26.2011	25.767	25.4676	24.6291	24.2062
34	0	0	0.05	0	0.05	1	1	3.1	140	0	0.1	22.696	22.185	21.5156	20.9707	20.5516	20.2894	26.8796	26.358	25.8557	25.4249	25.0363	24.4789	29.7375	29.1684	28.7856	28.3719	27.3783	27.2984
35	0	0	0.08	0	0.02	1	1	3.1	140	0	0.1	27.1191	26.3762	25.5102	24.6354	23.7916	23.1775	26.4819	25.7392	24.999	24.3039	23.5349	23.099	26.2865	25.5929	24.8461	24.135	23.3063	22.5013
36	0	0	0.05	0.03	0.02	1	1	3.1	140	0	0.1	31.0576	30.4904	29.8051	29.0655	28.4242	28.4195	30.9897	30.2836	29.5264	28.7579	28.0382	27.6928	29.1485	28.659	28.1898	27.6429	27.1898	27.0203
37	0	0	0.05	0	0.1	1	1	3.15	140	0	0.1	20.9044	20.097	19.2309	18.2793	17.6066	17.324	23.3355	22.6362	21.8771	21.1821	20.4405	19.9486	18.7265	18.3027	17.8074	17.2951	16.8216	16.4304
38	0	0	0.1	0	0.05	1	1	3.15	140	0	0.1	12.3322	12.3188	12.2695	12.2595	12.2364	12.5232	8.43112	8.37152	8.34142	8.32799	8.36298	8.3707	11.5654	11.4631	11.3738	11.4303	11.3631	11.5067
39	0	0	0.13	0	0.02	1	1	3.15	140	0	0.1	22.1876	21.3999	20.5186	19.6071	18.7121	17.9828	18.1062	17.5325	16.9801	16.4635	15.7767	15.274	15.363	14.813	14.2451	13.5921	12.9861	12.3914
40	0	0	0.05	0.05	0.05	1	1	3.15	140	0	0.1	19.7108	19.1808	18.5847	17.9754	17.3812	16.7755	20.4857	20.0213	19.2896	18.7211	18.0328	17.2671	19.5969	19.0639	18.4586	17.8509	17.1601	16.488
41	0	0	0	0.05	0.1	1	1	3.15	140	0	0.1	40.9131	40.2956	39.8104	40.0297	41.308	46.9366	39.9313	39.3629	39.1165	39.0155	39.8961	44.2518	--	--	--	--	--	--
42	0	0	0	0.1	0.05	1	1	3.15	140	0	0.1	37.3753	37.118	37.0466	37.6019	39.3413	44.1531	36.1542	35.8108	35.9708	36.3345	37.629	42.0998	--	--	--	--	--	--
43	0	0	0	0.13	0.02	1	1	3.15	140	0	0.1	44.3266	44.4533	44.6776	45.2017	47.1439	51.6737	43.0065	43.1246	43.203	43.9187	45.7339	49.3837	55.2908	55.3013	55.2813	56.2649	58.5255	65.9477
44	0	0	0.03	0.1	0.02	1	1	3.15	140	0	0.1	30.4585	29.9653	29.3869	28.904	28.6865	29.9467	32.7536	32.0792	31.1597	30.3691	29.847	29.583	36.8967	36.0232	34.6724	33.6235	32.4406	31.6492
45	0	0	0	0.05	0.15	1	1	3.2	140	0	0.1	35.9128	35.4614	34.9256	34.7892	36.0175	41.5337	33.4445	32.8963	32.5686	32.4513	33.0785	36.4697	41.7083	41.3632	40.8693	40.427	40.6232	43.7478
46	0	0	0	0.1	0.1	1	1	3.2	140	0	0.1	37.7078	37.233	37.1287	37.3879	38.5042	43.2386	33.2555	33.0127	32.7474	32.8755	33.4546	35.0489	32.7772	32.487	32.416	32.5458	33.539	35.9686
47	0	0	0	0.15	0.05	1	1	3.2	140	0	0.1	41.9868	42.2587	41.9802	42.6053	44.84	48.5058	51.7689	52.0458	52.1224	52.4679	55.3225	59.9689	40.2306	40.4071	40.4208	41.3164	42.9634	45.1038
48	0	0	0.05	0.1	0.05	1	1	3.2	140	0	0.1	27.8989	27.4506	26.6811	25.864	25.1749	24.2942	28.7887	28.5434	27.8669	27.231	27.0281	26.2647	24.6267	24.2854	23.7212	23.1442	22.5494	21.6748
49	1	0	0.02	0	0.08	0.9	1	3	140	0	0.1	29.7103	29.8359	29.7471	29.7698	30.1891	31.7131	28.1984	28.0955	28.0001	28.0688	28.5193	29.8866	27.9211	27.8535	27.9606	28.2798	28.5358	31.2194
50	1	0	0.05	0	0.05	0.9	1	3	140	0	0.1	21.1273	20.8989	20.7654	20.6525	20.8386	25.3146	20.2388	19.9843	19.9154	19.8585	19.9182	20.9368	18.9275	18.8323	18.7129	18.7371	18.7636	19.6642
51	1	0	0.08	0	0.02	0.9	1	3	140	0	0.1	26.2817	26.0759	25.8097	21.9868	25.7168	26.8087	29.6684	29.4896	29.12	28.6389	28.6025	29.1546	27.1167	26.8603	26.5624	26.4463	26.4419	27.2583
52	1	0	0.05	0.03	0.02	0.9	1	3	140	0	0.1	24.6341	24.4418	24.219	24.1618	24.2713	25.0006	24.4071	24.1239	24.0512	23.8651	23.9974	24.6154	27.1588	26.9302	26.7661	26.7187	26.6926	27.5182
53	1	0	0.05	0	0.1	0.85	1	3	140	0	0.1	24.9605	24.7156	24.2402	23.9416	23.7984	24.0097	23.7819	23.4059	23.14	22.884	22.7489	22.9813	22.4182	22.14	21.8502	21.6936	21.5395	21.7358
54	1	0	0.1	0	0.05	0.85	1	3	140	0	0.1	20.2166	20.0736	19.8	19.6063	19.6489	20.6095	24.5573	24.1771	23.8308	23.6927	23.4873	23.8037	24.1929	23.9116	23.6854	23.4261	23.3302	23.5527
55	1	0	0.13	0	0.02	0.85	1	3	140	0	0.1	28.2185	27.9949	27.6612	27.2049	27.2798	27.7488	27.5804	27.3278	27.0793	26.8835	26.9956	27.4502	27.4675	27.2293	26.9729	26.7514	26.771	26.9986
56	1	0	0.05	0.05	0.05	0.85	1	3	140	0	0.1	28.6849	28.5975	28.3439	28.2663	28.7393	30.6653	32.1264	32.0463	31.8703	31.8226	32.4946	34.9606	27.7298	27.6018	27.4901	27.3831	27.6486	28.6878
57	1	0	0	0.05	0.1	0.85	1	3	140	0	0.1	28.8109	28.6797	28.5814	28.4934	28.6409	29.5881	28.4563	28.1886	28.0517	28.0861	28.3581	29.1072	29.2585	29.1281	29.0324	29.0275	29.0074	29.9176
58	1	0	0	0.1	0.05	0.85	1	3	140	0	0.1	39.6779	39.7722	40.033	40.2806	41.1619	44.2742	39.4454	39.4024	39.2568	39.6924	40.6559	43.1768	42.2387	42.1133	43.0173	44.091	45.024	54.1248
59	1	0	0	0.13	0.02	0.85	1	3	140	0	0.1	72.0583	72.7528	73.2949	74.2562	78.6944	91.6816	72.4684	73.3926	73.3284	76.2222	77.9666	83.1745	70.2765	70.166	70.1138	72.7758	75.0927	80.2933
60	1	0	0.03	0.1	0.02	0.85	1	3	140	0	0.1	50.7226	51.4645	51.5164	52.6344	56.5915	50	52.6528	52.9984	53.227	55.0052	57.8814	51	54.3839	54.4203	55.1372	56.1068	59.4958	53
61	1	0	0	0.05	0.15	0.8	1	3	140	0	0.1	32.4504	32.2258	32.0632	31.9343	32.6153	35.2234	32.2431	32.104	31.9929	31.8295	32.3275	34.4391	33.7472	33.4855	33.2005	33.129	33.6238	36.0934
62	1	0	0	0.1	0.1	0.8	1	3	140	0	0.1	43.6646	43.8356	43.5706	43.5124	45.0723	49.7628	44.328	44.2076	44.2402	44.5924	45.8185	50.519	43.7938	44.3977	44.5709	44.5581	45.8963	48.9612
63	1	0	0	0.15	0.05	0.8	1	3	140	0	0.1	44.3604	44.7216	44.9263	45.2113	46.241	47.3055	46.1984	46.4486	46.5588	47.8304	47.6481	48.0641	42.9638	42.8671	42.8113	43.781	43.6998	43.7882
64	1	0	0.05	0.05	0.1	0.8	1	3	140	0	0.1	31.4492	31.4671	31.1211	31.2771	32.2384	36.4447	33.2041	33.2421	33.0114	33.1515	34.6467	38.6467	31.8915	32.0483	31.8912	32.0228	32.8432	36.4731

## Sheet: photostability at 60.C
Composition	standard-stoichio (1)	K	Rb	Cs	MA	FA	Pb	I	Aging temp. (.C)	Aging illumination (mW cm-2)	Aging Humidity	T80 (hours)	T80	T80	T80	T80	T80	T80	T80	T80	T80	T80	T80	T80	T80	T80	T80	T80	T80
1	1	0	0	0	0	1	1	3	60	120	0	5652.5	5534.45	5521.31	5351.58	5152.44	4601.2	6441.65	6209.57	6211.41	5970.69	5674.72	5005.21	4760.01	4681.15	4673.38	4451.11	4294.33	3738.44
2	0	0.05	0	0	0	1	1	3.05	60	120	0	3973.24	3935.16	3934.75	3873.62	3799.69	3525.36	3778.24	3720.63	3758.86	3730.28	3739.54	3590.95	3942.75	3911.6	3961.24	3933.43	3957.82	3801.14
3	0	0.1	0	0	0	1	1	3.1	60	120	0	2262.81	2267.89	2310.13	2378.53	2486.74	2651.08	2349.25	2350.44	2399.57	2457.58	2615.9	2888.03	2216.54	2224.32	2272.73	2325.39	2454.98	2699.97
4	0	0.15	0	0	0	1	1	3.15	60	120	0	2000.5	2006.65	2065.84	2131.76	2252.08	2448.21	2026.95	2034.94	2084.54	2157.08	2314.99	2617.9	2103.86	2106.77	2155.91	2208.08	2365.89	2643.65
5	0	0	0.05	0	0	1	1	3.05	60	120	0	2556.79	2534.98	2544.69	2546.61	2515.62	2315.71	2523.15	2504.62	2517.15	2512.52	2513.77	2361.9	2441.76	2427.53	2430.47	2417.18	2406.58	2263.58
6	0	0	0.1	0	0	1	1	3.1	60	120	0	1808.95	1814.03	1829.15	1835.7	1831.12	1598.06	1761.53	1765.3	1784.63	1797.52	1807.43	1731.9	1782.58	1781.69	1799.46	1809.41	1817.61	1719.04
7	0	0	0.15	0	0	1	1	3.15	60	120	0	1649.91	1675.68	1702.1	1773.27	1770.9	1631.93	1647.95	1674.09	1737.06	1769.87	1796.15	1738.29	1582.81	1613.29	1651.45	1689.08	1744.11	1730
8	0	0	0	0.05	0	1	1	3.05	60	120	0	2577.26	2556.72	2560.54	2542.46	2482.28	2216.12	2460.64	2435.65	2437.46	2427.15	2392.72	2208.62	2620.06	2596.22	2606.67	2599.08	2576.24	2372.51
9	0	0	0	0.1	0	1	1	3.1	60	120	0	3199.88	3241.21	3285.95	3199.88	3241.21	3285.95	3503.82	3603.44	3768.52	3964.72	4023.77	3578.82	3279.25	3314.09	3443.01	3501.2	3520.27	3187.32
10	0	0	0	0.15	0	1	1	3.15	60	120	0	3865.15	4018.26	4239.33	4682.02	3865.15	4018.26	3861.42	3989.69	4247.63	4679.13	4117	4507.5	3946.08	4099.91	4378	4889.1	3916.7	4062.36
11	0	0	0	0.2	0	1	1	3.2	60	120	0	5985.94	6011.53	6115.78	5930.94	5159.16	4434.49	4721.55	4451.44	4495.82	4370.88	4324.45	4629.45	4978.53	4541.87	4504.25	4425.57	4622.06	3758.37
12	0	0	0	0	0.05	1	1	3.05	60	120	0	4397.77	4336.54	4338.92	4318.34	4318.34	4199.58	4438.44	4400.8	4408.8	4381.7	4347.34	3821.35	4361.74	4318.15	4351.92	4346.1	4347.19	3913.74
13	0	0	0	0	0.1	1	1	3.1	60	120	0	2564.64	2484.58	2451.76	2486.78	2494.42	2435.26	2675.08	2629.1	2600.34	2585.72	2564.99	2492.86	2687.53	2628.63	2599.85	2637.43	2667.8	2640.22
14	0	0	0	0	0.15	1	1	3.15	60	120	0	1610.87	1620.8	1644.2	1809.94	2132.93	3396.81	2121.15	2141.56	2202.77	2397.46	2626.47	3107.98	2038.87	2086.51	2089.67	2295.3	2506.26	2960.56
15	0	0	0	0	0.2	1	1	3.2	60	120	0	1510.49	1445.32	1397.67	1387.35	1411.58	1571.93	1538.69	1481.6	1423.44	1410.44	1420.56	1550.65	1571.7	1513.76	1468.69	1448.64	1490.14	1644.36
16	1	0.05	0	0	0	0.95	1	3	60	120	0	3849.2	3753.39	3717.65	3654.58	3609.98	3430.43	3643.39	3569.54	3543.07	3498.88	3498.74	3408.54	3803.32	3724.4	3716.2	3650.7	3706.3	3651.77
17	1	0.1	0	0	0	0.9	1	3	60	120	0	3935.56	3877.36	3852.52	3808.16	3796.93	3645.03	3905.78	3814.31	3797.32	3790.86	3747.23	3602.01	3764.67	3689.07	3664.28	3638.84	3613.51	3523.62
18	1	0.15	0	0	0	0.85	1	3	60	120	0	4153.73	4129.81	4108.33	4120.07	4120.99	3907.35	4043.55	4003.19	4015.53	4038.48	4101.45	4021.6	4410.1	4385.39	4402.15	4404.01	4522.38	4594.95
19	1	0	0.05	0	0	0.95	1	3	60	120	0	5635.1	5565.34	5577.81	5548.36	5361.34	4728.9	5611.76	5543.95	5580.03	5511.51	5364.02	4832.33	5637.24	5572.19	5602.22	5492.75	5451.21	4958.83
20	1	0	0.1	0	0	0.9	1	3	60	120	0	5038.57	4954.18	4942.33	4926.97	4830.74	4486.81	5095.64	5046.89	5022.17	5024.08	4917.72	4608.94	4902.34	4846.42	4896.29	4866.25	4903.27	4717.12
21	1	0	0.15	0	0	0.85	1	3	60	120	0	3038.75	3027.85	3052.12	3081.5	3077.5	2991	3177.94	3192.33	3234.29	3248.67	3243.85	3036.34	2958.71	2951.44	2992.04	3005.25	3055.69	3035.26
22	1	0	0	0.05	0	0.95	1	3	60	120	0	6120.51	6112.04	6256.66	6368.26	6679.22	7014.73	6501.12	6557.84	6581.45	6957.87	7142.83	7148.2	5771.99	5719.56	5888.13	6008.4	6372.98	6937.59
23	1	0	0	0.1	0	0.9	1	3	60	120	0	2782.23	2767.37	2766.71	2789.69	2820.12	2894.09	2548.89	2536.01	2555.52	2570.73	2603.01	2615.41	2918.57	2895.81	2898.78	2919.2	2947.96	2999.1
24	1	0	0	0.15	0	0.85	1	3	60	120	0	1916.58	1829.22	1770.55	1721.63	1668.04	1600.12	1772.12	1702.38	1654.06	1613.06	1574.59	1517.86	1846.39	1905.02	1845.74	1790.28	1736.51	1573.94
25	1	0	0	0.2	0	0.8	1	3	60	120	0	991.987	965.798	950.197	955.781	1087.97	1168.58	951.665	928.235	911.841	918.16	1028.01	1623.52	1015.41	985.502	971.342	977.853	1091.83	1766.53
26	1	0	0	0.3	0	0.7	1	3	60	120	0	627.952	627.22	627.645	632.402	656.175	743.882	623.56	620.91	621.818	626.256	647.507	733.749	640.072	639.374	641.895	647.712	672.91	751.957
27	1	0	0	0	0.05	0.95	1	3	60	120	0	5435.54	5509.25	5710.28	6023.1	6045.49	6297.96	5479.51	5556.49	5755.86	5973.77	6258.27	6386.46	5296.53	5376.77	5573.37	5864.29	6332.59	6864.56
28	1	0	0	0	0.1	0.9	1	3	60	120	0	4772.78	4700.23	4752.29	4861.46	5018.61	5172.34	4337.62	4328.86	4370.9	4477.32	4601.01	4988.73	5362.37	5384.1	5456.02	5569.5	5862.83	6495.2
29	1	0	0	0	0.15	0.85	1	3	60	120	0	3330.51	3619.39	3974.89	4479.97	4622.23	5665.6	3706.56	3939.69	4286.35	4656.77	4656.77	5417.49	2879.55	3125.55	3503.45	4007.9	4129.95	4516.36
30	1	0	0	0	0.2	0.8	1	3	60	120	0	5463.32	5904.44	6295.63	6877.2	7413.12	9527.81	5245.57	5541.86	5871.5	6311.53	6368.23	6876.78	5429.82	5880.19	6352.65	6964.57	6771.55	7625.98
31	1	0	0	0	0.3	0.7	1	3	60	120	0	1709.71	1658.74	1609.28	1580.63	1580.63	1628.58	1689.68	1684.84	1638.06	1605.55	1655.85	1925.59	1675.08	1626.12	1582.37	1548.4	1598.63	1856.08
32	0	0	0	0	1	0	1	3	60	120	0	2601.01	2521.48	2397.73	2286.49	2213.91	2524.86	2174.5	2123.73	2008.56	1870.92	1779.23	1711.21	2448.87	2351.63	2247.65	2163.5	2091.66	2372.34
33	0	0	0.02	0	0.08	1	1	3.1	60	120	0	1902.73	1862.72	1800.67	1754.65	1742.15	1747.27	2406.39	2360.87	2303.87	2255.12	2233.08	2229.21	1452.91	1413.49	1383.18	1347.21	1307.61	1297.08
34	0	0	0.05	0	0.05	1	1	3.1	60	120	0	1916.51	1858.44	1813.35	1776.08	1792.51	1958.13	2043.64	1984.56	1933.5	1863.92	1793.65	1710.34	1899.31	1855.7	1808.15	1743.66	1665.26	1563.06
35	0	0	0.08	0	0.02	1	1	3.1	60	120	0	1611.29	1580.72	1542.14	1511.2	1513.83	1631.77	1622.03	1590.18	1559.6	1516.36	1473.1	1453.4	1853.6	1824.35	1788.76	1732.72	1672.15	1580.91
36	0	0	0.05	0.03	0.02	1	1	3.1	60	120	0	2127.69	2104.52	2086.61	2117.37	2170.41	2333.38	2142.84	2134.28	2137.15	2142.53	2087.71	1919.89	2247.83	2240.51	2241.37	2234.71	2179.38	1979.56
37	0	0	0.05	0	0.1	1	1	3.15	60	120	0	2803.14	2653.22	2511.75	2340.2	2194.55	2010.02	2574.05	2483.75	2359.11	2217.12	2075.13	2018.03	2735.47	2647.71	2493.11	2338.22	2166.79	2035.17
38	0	0	0.1	0	0.05	1	1	3.15	60	120	0	800.085	544.989	510.078	478.068	451.589	448.986	555.752	524.173	492.647	460.846	433.975	424.026	871.206	820.617	550.077	509.707	478.446	458.549
39	0	0	0.13	0	0.02	1	1	3.15	60	120	0	537.411	513.982	495.956	479.407	464.375	448.293	729.322	701.08	669.886	637.837	610.292	593.698	461.46	443.26	424.74	405.675	310.218	307.392
40	0	0	0.05	0.05	0.05	1	1	3.15	60	120	0	1277.41	1250.58	1239.9	1209.95	1213.28	1224.94	1306.48	1289.28	1267.68	1271.78	1248.58	1200.33	1305.82	1280.02	1256.66	1215.85	1183.81	1163.84
41	0	0	0	0.05	0.1	1	1	3.15	60	120	0	2700.36	2748.8	2815.17	2918.25	3046.14	3445.82	2765.04	2810.09	2854.74	2923.95	2937.18	2968.56	3165.62	3216.76	3200.6	3261.83	3157.99	2913.97
42	0	0	0	0.1	0.05	1	1	3.15	60	120	0	3292.83	3333.15	3365.85	3457.17	3575.21	3619.34	2756.23	2764.31	2719.99	2647.99	2448.76	2184.73	2762.75	2786.54	2762.14	2702.04	2546.59	2264.18
43	0	0	0	0.13	0.02	1	1	3.15	60	120	0	5852.21	6641.49	6125.53	5772.84	6437.08	--	6509.42	7288.28	6861.23	6618.23			5365.62	5954.35	6587.74	5574.74	6213.82	6804.35
44	0	0	0.03	0.1	0.02	1	1	3.15	60	120	0	2059.83	2036.4	1967.06	1916.61	1873.73	1940.74	2239.11	2205.79	2148.51	2037.39	1861.5	1671.76	2099.44	2080.44	2024.01	1967.21	1858.66	1662.96
45	0	0	0	0.05	0.15	1	1	3.2	60	120	0	2679.89	2641.28	2597.66	2588.35	2751.1	3395.44	2554.2	2545.74	2515.66	2441.44	2271.84	2043.05	2602.94	2531.53	2481.62	2441.28	2412.5	2394.74
46	0	0	0	0.1	0.1	1	1	3.2	60	120	0	2117.97	2063.75	2018.35	2008.17	2027.7	2133.35	2067.87	2008.65	1956.59	1890.51	1823.04	1835.28	1899.73	1837.36	1791.8	1729.16	1657.06	1532.49
47	0	0	0	0.15	0.05	1	1	3.2	60	120	0	1306.77	1226.54	1164.11	1173	1139.19	1223.54	1268.32	1229.84	1180.38	1146.22	1089.85	1070.3	1616.89	1533.91	1459.29	1423.33	1395.51	1410.08
48	0	0	0.05	0.1	0.05	1	1	3.2	60	120	0	2743.12	2747.5	2686.99	2676.52	2567.78	2320.76	2738.06	2739.12	2740.92	2678.67	2528.14	2286.46	2970.94	2951.27	2906.49	2954.41	2897.8	2904.06
49	1	0	0.02	0	0.08	0.9	1	3	60	120	0	5426.25	5354.2	5704.08	6099.72	5196.28	6263.42	5652.51	5818.69	6077.66	4674.9	6450.75	4743.9	5340.62	5223.04	5386.49	5624.86	6367.95	6509.6
50	1	0	0.05	0	0.05	0.9	1	3	60	120	0	2430.38	2453.75	2503.15	2525.1	2839.22	3959.37	2318.64	2329.14	2353.79	2403.34	2671.51	2870.46	2450	2448.96	2447.66	2537.51	2859	2923.09
51	1	0	0.08	0	0.02	0.9	1	3	60	120	0	2194.57	2155.47	2119.4	2121.62	2188.75	2496.74	2173.93	2130.76	2101.12	2097.37	2112.28	2228.61	2140.54	2108.58	2082.42	2061.92	2075.43	2165.45
52	1	0	0.05	0.03	0.02	0.9	1	3	60	120	0	2280.8	2440.21	2585.81	2778.19	2962.6	3182.68	2619.92	2850.18	3073.11	3319.83	3719.27	4150.21	2055.43	2153.49	2362.87	2500.65	2742.5	2607.26
53	1	0	0.05	0	0.1	0.85	1	3	60	120	0	3254.35	3301.38	3310.62	3309.37	3213.38	3060.43	3258.35	3315.59	3324.23	3277.6	3125.45	2973.7	3193.96	3219.65	3253.69	3297.66	3165.02	3063
54	1	0	0.1	0	0.05	0.85	1	3	60	120	0	2336.3	2294.2	2255.97	2191.24	2172.46	2222.68	2024.88	2000.97	1986.77	1993.63	2042.27	2090.68	2300.79	2255.49	2218.82	2149.71	2145.27	2129.8
55	1	0	0.13	0	0.02	0.85	1	3	60	120	0	1592.53	1560.91	1584.24	1608.59	1801.01	2455.14	1601.93	1617.66	1609.42	1645.34	1844.08	2556.57	1532.55	1506.42	1529.6	1530.45	1700.48	2206.36
56	1	0	0.05	0.05	0.05	0.85	1	3	60	120	0	3281.7	3164.69	3075.99	3028.33	3073.84	3299.47	2785.77	2695.26	2615.98	2575.38	2593.65	2710.55	3262.22	3170.88	3108.53	3064.96	3042.41	3125.94
57	1	0	0	0.05	0.1	0.85	1	3	60	120	0	3508.89	3366.75	3254.86	3208.41	3240.61	3446.18	3338.06	3200.52	3117.68	3030.18	2980.97	3024.37	3952.82	3787.22	3692.48	3606.35	3642.36	3915.16
58	1	0	0	0.1	0.05	0.85	1	3	60	120	0	1989.53	1971.94	1957.5	1971.12	1953.59	1837.03	1913.82	1919.13	1931.43	1929.45	1844.11	1652.14	1986.04	1979.91	1979.45	1970.5	1893.26	1718.6
59	1	0	0	0.13	0.02	0.85	1	3	60	120	0	1613.06	1566.27	1537.12	1526.9	1532.76	1563.09	1639.01	1592.84	1556.23	1529.47	1508.58	1526.81	1744.09	1694.32	1656.44	1630.35	1604.01	1592.33
60	1	0	0.03	0.1	0.02	0.85	1	3	60	120	0	2842.89	2809.98	2764.43	2762.61	2705.61	2570.85	2981.04	2963.87	2954.98	2911.08	2812.09	2567.38	3000.1	2976.62	2942.55	2891.48	2785.56	2583.33
61	1	0	0	0.05	0.15	0.8	1	3	60	120	0	2554.49	2385.01	2278.83	2142.86	2319.35	3167.16	2522.59	2369.15	2218.97	2129.42	2282.21	2929.7	1902.91	1876.01	1851.22	1827.25	1781.99	1690.86
62	1	0	0	0.1	0.1	0.8	1	3	60	120	0	4383.26	4397.08	4281.48	4124.83	3822.89	3739.18	3646.7	3620.06	3612.07	3591.61	3543.41	3285.33	3995.08	3952.88	3956.96	3937.55	3891.22	3691.05
63	1	0	0	0.15	0.05	0.8	1	3	60	120	0	1768.87	1658.26	1607.81	1564.08	1664.88	1888.27	1678.7	1579.19	1533.15	1502.3	1594	1767.26	1726.36	1620.56	1565.26	1517.13	1645.73	2162.3
64	1	0	0.05	0.05	0.1	0.8	1	3	60	120	0	1480.17	1464.46	1483.11	1513.81	1653.53	2415.56	1472.74	1476.9	1473.95	1492.57	1641.77	2297.5	1526.78	1482.36	1505.43	1514.74	1658.66	2247.22
