# Supplementary material for: Discovery of temperature-induced stability reversal in perovskites using high-throughput robotic learning
Source: Nat Commun. 2021 Apr 13;12:2191. doi: 10.1038/s41467-021-22472-x (PMC8044090; doi:10.1038/s41467-021-22472-x)
Supplement: Supplementary file 4 — Supplementary Data 2 [file 41467_2021_22472_MOESM4_ESM.xlsx]

## Sheet: phase stability
Composition	standard-stoichio (1)	K	Rb	Cs	MA	FA	Pb	I	Aging temp. (.C)	Aging illumination (mW cm-2)	Aging Humidity	a -> d transition (1: yes // 0: no)
1	1	0	0	0	0	1	1	3	30	0	0.35	1
2	0	0.05	0	0	0	1	1	3.05	30	0	0.35	1
3	0	0.1	0	0	0	1	1	3.1	30	0	0.35	1
4	0	0.15	0	0	0	1	1	3.15	30	0	0.35	1
5	0	0	0.05	0	0	1	1	3.05	30	0	0.35	0
6	0	0	0.1	0	0	1	1	3.1	30	0	0.35	1
7	0	0	0.15	0	0	1	1	3.15	30	0	0.35	1
8	0	0	0	0.05	0	1	1	3.05	30	0	0.35	0
9	0	0	0	0.1	0	1	1	3.1	30	0	0.35	0
10	0	0	0	0.15	0	1	1	3.15	30	0	0.35	0
11	0	0	0	0.2	0	1	1	3.2	30	0	0.35	0
12	0	0	0	0	0.05	1	1	3.05	30	0	0.35	1
13	0	0	0	0	0.1	1	1	3.1	30	0	0.35	1
14	0	0	0	0	0.15	1	1	3.15	30	0	0.35	1
15	0	0	0	0	0.2	1	1	3.2	30	0	0.35	1
16	1	0.05	0	0	0	0.95	1	3	30	0	0.35	1
17	1	0.1	0	0	0	0.9	1	3	30	0	0.35	1
18	1	0.15	0	0	0	0.85	1	3	30	0	0.35	1
19	1	0	0.05	0	0	0.95	1	3	30	0	0.35	1
20	1	0	0.1	0	0	0.9	1	3	30	0	0.35	0
21	1	0	0.15	0	0	0.85	1	3	30	0	0.35	0
22	1	0	0	0.05	0	0.95	1	3	30	0	0.35	0
23	1	0	0	0.1	0	0.9	1	3	30	0	0.35	0
24	1	0	0	0.15	0	0.85	1	3	30	0	0.35	0
25	1	0	0	0.2	0	0.8	1	3	30	0	0.35	0
26	1	0	0	0.3	0	0.7	1	3	30	0	0.35	0
27	1	0	0	0	0.05	0.95	1	3	30	0	0.35	1
28	1	0	0	0	0.1	0.9	1	3	30	0	0.35	1
29	1	0	0	0	0.15	0.85	1	3	30	0	0.35	1
30	1	0	0	0	0.2	0.8	1	3	30	0	0.35	1
31	1	0	0	0	0.3	0.7	1	3	30	0	0.35	1
32	1	0	0	0	1	0	1	3	30	0	0.35	0
33	0	0	0.02	0	0.08	1	1	3.1	30	0	0.35	1
34	0	0	0.05	0	0.05	1	1	3.1	30	0	0.35	1
35	0	0	0.08	0	0.02	1	1	3.1	30	0	0.35	1
36	0	0	0.05	0.03	0.02	1	1	3.1	30	0	0.35	0
37	0	0	0.05	0	0.1	1	1	3.15	30	0	0.35	1
38	0	0	0.1	0	0.05	1	1	3.15	30	0	0.35	1
39	0	0	0.13	0	0.02	1	1	3.15	30	0	0.35	1
40	0	0	0.05	0.05	0.05	1	1	3.15	30	0	0.35	1
41	0	0	0	0.05	0.1	1	1	3.15	30	0	0.35	0
42	0	0	0	0.1	0.05	1	1	3.15	30	0	0.35	0
43	0	0	0	0.13	0.02	1	1	3.15	30	0	0.35	0
44	0	0	0.03	0.1	0.02	1	1	3.15	30	0	0.35	1
45	0	0	0	0.05	0.15	1	1	3.2	30	0	0.35	0
46	0	0	0	0.1	0.1	1	1	3.2	30	0	0.35	0
47	0	0	0	0.15	0.05	1	1	3.2	30	0	0.35	0
48	0	0	0.05	0.1	0.05	1	1	3.2	30	0	0.35	0
49	1	0	0.02	0	0.08	0.9	1	3	30	0	0.35	1
50	1	0	0.05	0	0.05	0.9	1	3	30	0	0.35	1
51	1	0	0.08	0	0.02	0.9	1	3	30	0	0.35	1
52	1	0	0.05	0.03	0.02	0.9	1	3	30	0	0.35	1
53	1	0	0.05	0	0.1	0.85	1	3	30	0	0.35	1
54	1	0	0.1	0	0.05	0.85	1	3	30	0	0.35	1
55	1	0	0.13	0	0.02	0.85	1	3	30	0	0.35	0
56	1	0	0.05	0.05	0.05	0.85	1	3	30	0	0.35	0
57	1	0	0	0.05	0.1	0.85	1	3	30	0	0.35	0
58	1	0	0	0.1	0.05	0.85	1	3	30	0	0.35	0
59	1	0	0	0.13	0.02	0.85	1	3	30	0	0.35	0
60	1	0	0.03	0.1	0.02	0.85	1	3	30	0	0.35	0
61	1	0	0	0.05	0.15	0.8	1	3	30	0	0.35	0
62	1	0	0	0.1	0.1	0.8	1	3	30	0	0.35	0
63	1	0	0	0.15	0.05	0.8	1	3	30	0	0.35	0
64	1	0	0.05	0.05	0.1	0.8	1	3	30	0	0.35	0

## Sheet: 85.c
Composition	standard-stoichio (1)	K	Rb	Cs	MA	FA	Pb	I	Aging temp. (.C)	Aging illumination	Aging Humidity	T80 (hours)	T80	T80	T80	T80	T80	T80	T80	T80	T80	T80	T80	T80	T80	T80	T80	T80	T80
1	1	0	0	0	0	1	1	3	85	0	0.1	462.007	458.877	457.624	468.94	503.896	575.064	597.092	591.523	598.461	624.171	593.911	591.591	595.266	588.966	599.964	617.805	593.911	591.591
2	0	0.05	0	0	0	1	1	3.05	85	0	0.1	394.428	386.84	384.069	390.639	407.891	432.962	436.324	431.14	436.772	454.654	473.718	414.525	447.052	441.715	446.04	462.901	417.546	410.619
3	0	0.1	0	0	0	1	1	3.1	85	0	0.1	308.645	305.301	307.718	316.766	342.958	306.019	316.975	313.797	315.129	322.286	313.489	337.864	306.89	304.359	306.666	313.833	305.828	302.737
4	0	0.15	0	0	0	1	1	3.15	85	0	0.1	323.26	318.82	318.585	325.511	344.461	341.255	318.973	313.482	312.613	317.2	331.757	323.407	323.622	319.082	319.115	324.033	321.396	317.062
5	0	0	0.05	0	0	1	1	3.05	85	0	0.1	289.932	285.869	285.677	291.693	303.944	304.842	305.319	300.018	299.164	302.637	316.174	300.835	300.862	296.743	296.98	300.929	305.484	300.964
6	0	0	0.1	0	0	1	1	3.1	85	0	0.1	289.781	285.624	284.915	289.11	300.556	296.432	292.626	288.166	286.996	290.575	300.518	294.248	295.956	291.771	291.666	294.67	298.988	294.648
7	0	0	0.15	0	0	1	1	3.15	85	0	0.1	116.717	114.366	113.599	115.434	120.205	158.717	116.126	114.902	115.207	115.387	118.027	145.296	157.126	152.805	150.292	148.133	150.27	155.333
8	0	0	0	0.05	0	1	1	3.05	85	0	0.1	345.54	346.915	351.862	365.518	394.12	363.257	343.617	342.173	347.283	364.893	401.803	396.742	360.363	361.878	374.84	363.791	366.208	377.543
9	0	0	0	0.1	0	1	1	3.1	85	0	0.1	313.329	317.398	330.659	357.116	405.422	295.41	305.034	310.851	326.678	359.029	364.791	341.832	292.694	297.822	312.514	292.694	297.822	312.514
10	0	0	0	0.15	0	1	1	3.15	85	0	0.1	318.873	309.876	303.026	300.204	309.626	334.816	310.898	300.335	295.23	304.552	295.203	317.004	309.339	300.214	295.799	310.727	302.92	297.955
11	0	0	0	0.2	0	1	1	3.2	85	0	0.1	519.085	521.863	537.871	572.792	677.407	533.027	512.45	517.041	530.353	577.067	570.405	589.312	532.809	544.216	569.94	527.026	538.122	551.043
12	0	0	0	0	0.05	1	1	3.05	85	0	0.1	224.965	219.28	215.596	214.321	220.064	245.787	164.182	158.518	135.178	132.124	131.812	153.252	196.641	190.84	187.145	184.778	184.489	192.742
13	0	0	0	0	0.1	1	1	3.1	85	0	0.1	279.654	279.017	282.312	290.09	308.139	354.302	281.368	280.368	283.329	289.324	305.836	349.538	278.4	278.424	281.547	288.357	303.732	293.552
14	0	0	0	0	0.15	1	1	3.15	85	0	0.1	183.783	184.083	185.879	186.357	191.207	201.526	153.886	156.473	156.808	159.872	164.389	177.419	208.399	207.801	209.027	208.425	221.042	266.927
15	0	0	0	0	0.2	1	1	3.2	85	0	0.1	447.015	461.169	475.914	492.832	507.063	447.015	442.82	452.436	465.032	488.045	433.583	455.81	435.184	447.269	462.3	486.664	408.686	423.664
16	1	0.05	0	0	0	0.95	1	3	85	0	0.1	376.138	373.379	376.314	387.744	414.992	376.138	370.96	368.307	371.539	380.843	373.193	372.538	376.164	375.379	378.583	388.868	376.12	386.32
17	1	0.1	0	0	0	0.9	1	3	85	0	0.1	341.261	337.654	338.583	344.307	356.302	397.186	372.474	369.302	372.622	384.161	369.851	396.289	339.314	337.501	340.431	345.289	358.128	356.322
18	1	0.15	0	0	0	0.85	1	3	85	0	0.1	317.972	315.817	318.848	327.318	338.756	367.496	320.785	319.678	324.352	333.301	358.314	410.637	297.879	298.993	303.77	312.857	334.813	380.241
19	1	0	0.05	0	0	0.95	1	3	85	0	0.1	445.064	440.719	448.088	464.053	511.07	445.064	472.942	470.821	477.995	495.714	544.357	460	498.183	495.64	504.357	485.374	483.113	491.029
20	1	0	0.1	0	0	0.9	1	3	85	0	0.1	320.809	316.896	318.708	325.628	343.793	401.081	323.713	320.155	321.279	326.729	344.319	390.292	318.784	315.88	318.91	323.534	338.065	372.944
21	1	0	0.15	0	0	0.85	1	3	85	0	0.1	157.536	156.681	158.018	162.549	173.361	225.167	143.118	142.932	144.407	149.185	161.856	179.973	163.78	164.391	166.4	170.854	203.041	220.447
22	1	0	0	0.05	0	0.95	1	3	85	0	0.1	727.687	730.22	757.736	820.446	996.32	700.26	708.033	708.642	731.093	781.86	781.717	813.476	742.164	742.834	775.484	722.278	722.595	752.538
23	1	0	0	0.1	0	0.9	1	3	85	0	0.1	202.371	259.258	256.165	255.369	255.802	256.89	200.999	197.33	195.793	195.796	196.284	195.89	167.455	164.33	163.156	163.359	163.768	166.037
24	1	0	0	0.15	0	0.85	1	3	85	0	0.1	130.031	125.058	121.555	120.619	125.44	151.057	140.38	136.035	119.674	118.232	122.022	142.785	144.038	139.316	123.644	122.29	136.404	144.793
25	1	0	0	0.2	0	0.8	1	3	85	0	0.1	88.3367	84.6905	84.0478	84.1831	92.8038	140.698	87.8953	84.955	82.2957	82.6593	93.0287	142.538	99.6144	96.6929	89.8401	89.736	97.4532	116.187
26	1	0	0	0.3	0	0.7	1	3	85	0	0.1	92.7387	88.7337	88.2458	93.898	101.599	130.796	89.7005	88.4053	87.7864	89.2591	100	125.203	95.5925	94.5985	94.4692	96.0082	102.085	125.935
27	1	0	0	0	0.05	0.95	1	3	85	0	0.1	515.393	513.706	523.41	537.234	577.555	685.564	510.384	516.318	520.13	539.4	610.858	608.781	536.202	541.678	559.496	557.525	583.583	590.132
28	1	0	0	0	0.1	0.9	1	3	85	0	0.1	225.169	226.027	229.083	233.336	241.99	259.972	241.498	241.986	246.307	252.686	265.869	303.804	232.754	234.628	238.916	244.175	256.519	215.115
29	1	0	0	0	0.15	0.85	1	3	85	0	0.1	92.6163	89.2081	86.0952	82.5157	77.2403	82.6604	96.4173	93.2443	89.9108	87.6019	85.5351	89.7153	192.084	178.16	166.506	159.016	146.673	152.581
30	1	0	0	0	0.2	0.8	1	3	85	0	0.1	203.03	217.591	275.072	302.561	338.664	425.182	166.533	205.938	222.235	277.326	330.191	367.065	257.528	276.526	297.84	264.298	283.332	304.818
31	1	0	0	0	0.3	0.7	1	3	85	0	0.1	261.375	249.797	238.198	229.329	186.177	236.406	305.522	248.994	238.013	231.169	185.743	230.815	309.961	251.601	242.508	233.295	227.895	236.105
32	0	0	0	0	1	0	1	3	85	0	0.1	14.7164	14.4491	15.755	20.0426	35.3264	58.1957	14.0746	14.0953	15.8193	20.3111	39.0657	33.3813	14.5464	14.4402	16.0486	19.3189	31.569	36.5423
33	0	0	0.02	0	0.08	1	1	3.1	85	0	0.1	477.335	459.656	451.959	452.646	474.336	471.809	494.048	505.656	532.374	464.23	495.509	595.99	368.119	354.37	339.762	326.779	326.522	361.584
34	0	0	0.05	0	0.05	1	1	3.1	85	0	0.1	320.073	313.509	308.169	307.062	316.054	357.357	222.385	224.001	226.038	232.556	247.698	375.304	359.836	354.472	349.427	351.898	368.389	427.005
35	0	0	0.08	0	0.02	1	1	3.1	85	0	0.1	49.3835	50.7915	52.9986	55.5458	47.863	52.8907	30.4876	31.2094	32.2145	33.1918	34.0335	37.8465	28.0834	28.7941	29.7528	30.6998	31.424	34.1815
36	0	0	0.05	0.03	0.02	1	1	3.1	85	0	0.1	295.269	291.946	290.799	292.785	300.775	326.964	288.153	285.806	285.872	288.754	299.361	316.307	287.714	285.692	284.658	286.644	293.917	323.993
37	0	0	0.05	0	0.1	1	1	3.15	85	0	0.1	29.076	27.705	26.2328	24.4662	22.6135	21.0113	33.298	32.1589	30.5453	28.6922	26.7447	27.416	18.4619	18.1337	17.7334	17.1535	16.3337	5.19139
38	0	0	0.1	0	0.05	1	1	3.15	85	0	0.1	123.852	123.516	123.16	123.719	125.643	152.237	110.635	110.528	110.356	111.177	113.297	80.4314	229.369	228.385	230.055	233.818	241.377	334.388
39	0	0	0.13	0	0.02	1	1	3.15	85	0	0.1	50.2919	52.0445	54.1936	41.6909	44.1398	50.5714	41.0805	42.3264	43.2341	44.1854	45.0933	45.5601	42.4568	44.7524	46.8991	48.8143	49.8343	38.3715
40	0	0	0.05	0.05	0.05	1	1	3.15	85	0	0.1	259.501	257.075	256.368	258.35	265.044	287.399	263.672	260.873	260.119	262.226	268.718	291.624	265.891	262.412	261.957	263.855	269.951	287.135
41	0	0	0	0.05	0.1	1	1	3.15	85	0	0.1	475.127	489.335	516.598	475.127	489.335	516.598	480.412	496.794	483.151	498.991	525.882	577.623	624.175	639.776	684.931	624.175	639.776	684.931
42	0	0	0	0.1	0.05	1	1	3.15	85	0	0.1	1058.3	1106	1176.88	1054.97	1101.91	1165.58	941.984	976.395	1048.32	1146.34	1565.43	940.343	1025.02	1026.56	1025.02	1026.56	1065.07	1140.47
43	0	0	0	0.13	0.02	1	1	3.15	85	0	0.1	1038.57	1156.03	1398.73	1001.76	1158.82	1464.52	840.458	932.655	882.147	966.386	882.147	966.386	973.73	1089.7	1335.04	1079.48	1192.18	1401.66
44	0	0	0.03	0.1	0.02	1	1	3.15	85	0	0.1	656.98	681.288	723.098	681.288	723.098	778.415	646.346	670.889	707.828	675.748	692.132	722.739	641.771	665.622	705.733	770.039	648.898	671.64
45	0	0	0	0.05	0.15	1	1	3.2	85	0	0.1	295.979	302.371	315.005	309.667	316.139	329.281	274.595	280.584	289.433	306.04	331.351	385.051	288.623	291.441	299.192	311.565	333.605	378.341
46	0	0	0	0.1	0.1	1	1	3.2	85	0	0.1	1214.23	1308.63	1505.8	1100.46	1193.64	1311.86	1153.24	1210.09	1400.49	1077.27	1087.75	1180.5	1130.13	1217.86	1384.32	1650.84	1126.62	1198
47	0	0	0	0.15	0.05	1	1	3.2	85	0	0.1	814.833	920.032	1177.35	861.028	962.497	1213.28	795.434	874.546	1051.17	863.436	1059.32	774.799	879.173	967.494	1157.87	822.639	923.184	1156.98
48	0	0	0.05	0.1	0.05	1	1	3.2	85	0	0.1	367.005	391.696	423.31	367.005	391.696	423.31	375.701	398.289	429.605	445.949	485.329	566.099	400.263	427.504	465.27	427.504	465.27	519.437
49	1	0	0.02	0	0.08	0.9	1	3	85	0	0.1	305.58	242.466	235.891	234.576	298.483	344.696	344.481	263.74	255.772	366.748	359.785	367.281	337.341	328.14	323.7	323.305	337.315	402.018
50	1	0	0.05	0	0.05	0.9	1	3	85	0	0.1	618.093	600.375	595.525	612.946	687.895	595.525	624.996	608.649	608.075	583.985	590.437	648.075	625.838	622.206	618.432	614.036	612.205	626.106
51	1	0	0.08	0	0.02	0.9	1	3	85	0	0.1	432.248	433.247	439.789	465.532	524.453	428.396	473.978	480.67	497.179	497.179	528.311	611.983	427.07	431.774	443.169	469.152	529.05	701.993
52	1	0	0.05	0.03	0.02	0.9	1	3	85	0	0.1	264.14	285.327	309.976	342.772	382.892	296.393	251.939	271.51	296.193	325.509	360.142	395.392	277.258	297.398	322.438	352.197	383.485	425.236
53	1	0	0.05	0	0.1	0.85	1	3	85	0	0.1	329.859	330.472	331.432	337.191	353.882	331.432	306.15	308.506	311.937	319.341	335.927	395.009	363.895	361.623	361.76	368.988	392.63	462.908
54	1	0	0.1	0	0.05	0.85	1	3	85	0	0.1	411.469	407.453	407.851	418.335	443.171	401.799	406.08	402.102	404.744	412.401	439.698	513.363	420.62	422.671	428.694	447.309	489.6	608.53
55	1	0	0.13	0	0.02	0.85	1	3	85	0	0.1	347.982	344.945	343.693	351.51	378.288	347.112	353.53	350.323	352.077	360.157	389.564	483.499	360.907	359.15	363.492	379.469	415.197	541.658
56	1	0	0.05	0.05	0.05	0.85	1	3	85	0	0.1	281.536	274.704	271.257	269.998	275.969	285.289	276.986	270.337	266.897	265.661	270.801	288.615	286.002	279.379	275.599	275.141	280.073	291.088
57	1	0	0	0.05	0.1	0.85	1	3	85	0	0.1	405.61	391.627	384.214	381.021	387.771	344.005	483.289	467.177	456.713	451.305	467.314	511.662	394.492	383.119	376.693	373.017	381.315	409.703
58	1	0	0	0.1	0.05	0.85	1	3	85	0	0.1	416.918	406.109	402.75	404.922	413.435	377.576	490.356	477.872	466.427	468.403	483.611	531.523	437.539	425.331	420.813	421.582	435.827	467.296
59	1	0	0	0.13	0.02	0.85	1	3	85	0	0.1	273.339	264.62	259.438	257.63	259.294	228.031	265.611	233.496	228.063	225.515	225.926	226.096	267.539	259.785	254.417	251.79	252.593	225.553
60	1	0	0.03	0.1	0.02	0.85	1	3	85	0	0.1	565.891	542.567	527.151	525.366	566.596	600	508.449	492.815	483.02	479.926	512.686	688.139	656.024	623.602	603.314	592.814	637.98	700
61	1	0	0	0.05	0.15	0.8	1	3	85	0	0.1	201.824	199.156	199.122	200.057	203.907	212.087	243.916	214.155	212.913	215.232	246.86	258.465	197.926	195.768	195.079	196.079	199.986	207.722
62	1	0	0	0.1	0.1	0.8	1	3	85	0	0.1	249.718	217.153	212.502	209.811	207.375	199.152	222.305	216.051	211.17	208.846	205.827	200.715	211.113	204.831	200.283	197.974	194.979	160.729
63	1	0	0	0.15	0.05	0.8	1	3	85	0	0.1	90.2336	88.5202	87.2974	87.6071	88.8431	100.174	103.331	90.2425	89.0858	88.9024	89.7852	93.6317	90.7375	89.3863	88.4624	88.558	89.5533	100.469
64	1	0	0.05	0.05	0.1	0.8	1	3	85	0	0.1	143.298	141.087	140.222	141.798	145.773	156.791	132.513	130.71	129.596	130.482	133.902	134.803	128.499	126.283	125.68	126.837	129.38	135.663

## Sheet: 140.c
Composition	standard-stoichio (1)	K	Rb	Cs	MA	FA	Pb	I	Aging temp. (.C)	Aging illumination	Aging Humidity	T80 (hours)	T80	T80	T80	T80	T80	T80	T80	T80	T80	T80	T80	T80	T80	T80	T80	T80	T80
1	1	0	0	0	0	1	1	3	140	0	0.1	16.3454	16.3055	16.3783	16.7062	17.6106	16.5491	15.7409	15.7594	15.7783	15.9343	16.416	16.6201	16.5439	16.4841	16.554	16.7583	17.217	18.0478
2	0	0.05	0	0	0	1	1	3.05	140	0	0.1	10.5405	10.4486	10.4378	10.5706	11.1202	10.6894	10.6562	10.5318	10.5061	10.5455	10.7453	10.5866	10.0477	9.93631	9.86889	9.88864	10.0854	9.97852
3	0	0.1	0	0	0	1	1	3.1	140	0	0.1	10.085	9.99918	10.0528	10.194	10.6093	10.8174	10.3132	10.2116	10.2122	10.2451	10.4534	10.4504	9.53049	9.43764	9.4345	9.46681	9.61615	9.58418
4	0	0.15	0	0	0	1	1	3.15	140	0	0.1	9.87287	9.76647	9.72136	9.78171	10.1032	10.9779	9.7579	9.64315	9.60217	9.58944	9.73073	9.53657	9.3301	9.19732	9.13892	9.12195	9.21949	9.16961
5	0	0	0.05	0	0	1	1	3.05	140	0	0.1	7.99851	7.94221	7.94511	8.02406	8.26359	9.28606	8.10541	8.04373	8.04488	8.06656	8.21294	10.6187	7.82856	7.75986	7.74161	7.77472	7.86276	8.29472
6	0	0	0.1	0	0	1	1	3.1	140	0	0.1	8.2813	8.19323	8.1235	8.14889	8.35766	10.4711	8.63785	8.52871	8.4319	8.42834	8.57697	8.5937	7.83493	7.71129	7.62106	7.57751	7.62899	7.93661
7	0	0	0.15	0	0	1	1	3.15	140	0	0.1	6.06923	6.01797	5.98387	5.94963	6.01943	1.53592	6.05377	5.99754	5.93696	5.90687	5.89479	1.75978	6.06824	5.98485	5.9454	5.90993	5.93246	6.09512
8	0	0	0	0.05	0	1	1	3.05	140	0	0.1	9.48325	9.52801	9.67565	9.93958	10.4935	10.3346	9.49522	9.51776	9.62667	9.81578	10.1258	9.34188	9.1659	9.21647	9.32595	9.48971	9.78602	10.3249
9	0	0	0	0.1	0	1	1	3.1	140	0	0.1	13.1271	13.5852	14.2626	15.0983	15.768	13.8163	13.2521	13.7225	14.3568	15.1932	15.7124	13.4083	13.0401	13.4613	14.1301	14.8041	15.4084	15.042
10	0	0	0	0.15	0	1	1	3.15	140	0	0.1	15.904	15.8025	15.6964	15.4671	14.4234	9.32251	17.3099	17.1399	17.1233	16.6878	15.8206	10.2025	13.6915	13.5382	13.2605	12.8213	11.8117	10.304
11	0	0	0	0.2	0	1	1	3.2	140	0	0.1	19.6191	20.9401	22.2724	23.0867	21.9133	15.5745	19.731	20.8349	21.9542	22.6679	18.2554	19.0121	18.1714	18.9834	19.6774	20.1297	18.7938	15.5745
12	0	0	0	0	0.05	1	1	3.05	140	0	0.1	9.5697	9.53193	9.601	9.72789	10.0443	11.3309	9.75498	9.68594	9.72867	9.8006	9.98479	9.9569	9.14248	9.10972	9.07051	9.13393	9.29407	9.68465
13	0	0	0	0	0.1	1	1	3.1	140	0	0.1	9.43362	9.41494	9.43796	9.59372	9.96018	11.9275	9.5613	9.51459	9.55636	9.59747	9.76836	9.90751	9.15794	9.10103	9.1197	9.16393	9.3313	9.83298
14	0	0	0	0	0.15	1	1	3.15	140	0	0.1	11.545	10.0606	9.42609	9.36662	9.78284	10	10.5635	9.88891	9.26703	9.17307	10.8055	11.6928	10.0606	9.42609	9.36662	9.78284	9.88891	10.5635
15	0	0	0	0	0.2	1	1	3.2	140	0	0.1	14.217	14.654	15.1846	16.1688	14.9569	15.3779	14.1041	14.3996	14.7371	15.3086	16.5822	13.1242	13.4807	13.6869	14.056	14.4375	15.321	16.9083
16	1	0.05	0	0	0	0.95	1	3	140	0	0.1	11.9459	11.8595	11.8585	11.9963	12.5393	12.0774	12.1817	12.0556	11.9825	12.0095	12.2548	12.7236	11.4948	11.3795	11.3303	11.3733	11.5596	12.2399
17	1	0.1	0	0	0	0.9	1	3	140	0	0.1	12.9146	12.7992	12.8037	12.9254	13.4184	13.5694	12.491	12.3971	12.3691	12.4446	12.7896	11.7825	13.0454	12.9177	12.9145	12.9824	13.332	14.2631
18	1	0.15	0	0	0	0.85	1	3	140	0	0.1	9.43902	9.37095	9.391	9.46244	9.70811	9.79161	9.38616	9.33039	9.30228	9.3563	9.51366	8.52872	9.01524	8.93711	8.89192	8.90603	9.04782	9.34598
19	1	0	0.05	0	0	0.95	1	3	140	0	0.1	12.6639	12.5697	12.6379	12.861	13.4115	13.2797	13.0681	12.9459	12.9819	13.1251	13.4964	13.9818	12.265	12.1668	12.1334	12.1981	12.6035	13.8355
20	1	0	0.1	0	0	0.9	1	3	140	0	0.1	10.8307	10.7953	10.8014	10.9421	11.3982	11.092	11.315	11.2161	11.2406	11.3192	11.622	11.7461	10.5183	10.4114	10.462	10.534	10.7482	11.5959
21	1	0	0.15	0	0	0.85	1	3	140	0	0.1	8.86978	8.80279	8.73543	8.81962	9.10663	11.0229	8.94741	8.88976	8.82964	8.82893	9.01153	8.90887	8.52357	8.44177	8.3965	8.40902	8.56017	9.00986
22	1	0	0	0.05	0	0.95	1	3	140	0	0.1	12.6518	12.5799	12.6703	12.9694	13.9496	14.558	13.2097	13.1254	13.1838	13.4822	14.1251	15.6466	11.7936	11.6637	11.6985	11.7989	12.2315	13.5754
23	1	0	0	0.1	0	0.9	1	3	140	0	0.1	7.39414	7.35225	7.35603	7.36279	7.43689	7.47216	7.59385	7.53184	7.53011	7.54026	7.63282	8.23255	7.3657	7.29095	7.32137	7.37816	7.45858	7.57318
24	1	0	0	0.15	0	0.85	1	3	140	0	0.1	8.02423	7.85478	7.75859	7.63899	7.37964	6.84614	7.96696	7.81054	7.7032	7.62444	7.38394	7.17951	7.69768	7.53393	7.45213	7.36513	7.17495	6.47392
25	1	0	0	0.2	0	0.8	1	3	140	0	0.1	7.00906	6.9066	6.82855	6.74629	6.43468	5.40898	7.02839	6.90771	6.83777	6.79768	6.55822	5.64841	7.03325	6.91502	6.91074	6.84895	6.58583	5.91857
26	1	0	0	0.3	0	0.7	1	3	140	0	0.1	5.40555	5.3713	5.3994	5.57978	6.25209	8.33811	5.32196	5.28534	5.31099	5.50048	6.01254	6.71214	5.36089	5.31736	5.33546	5.52883	6.26964	6.19165
27	1	0	0	0	0.05	0.95	1	3	140	0	0.1	14.4731	14.5151	14.6752	15.0403	15.8648	16.2758	14.7295	14.7596	14.9558	15.2372	15.9873	17.554	13.8695	13.803	13.898	14.0151	14.556	15.9995
28	1	0	0	0	0.1	0.9	1	3	140	0	0.1	10.1609	10.0445	10.014	10.0302	10.3215	11.6114	10.5684	10.4763	10.4468	10.4373	10.6902	10.3671	9.959	9.83649	9.78221	9.7424	9.94697	10.4814
29	1	0	0	0	0.15	0.85	1	3	140	0	0.1	14.8459	14.9713	15.0537	15.2277	15.8921	16.1136	14.9309	15.4596	15.9064	16.4294	17.3801	18.8119	14.1277	13.9799	13.9635	13.872	14.0134	15.2544
30	1	0	0	0	0.2	0.8	1	3	140	0	0.1	6.02021	6.41899	6.8834	7.39787	8.14761	3.53262	5.84208	6.21549	6.6258	7.1532	7.76477	3.96402	6.17281	6.55995	7.02895	7.54566	8.15835	9.31724
31	1	0	0	0	0.3	0.7	1	3	140	0	0.1	8.10744	7.89722	7.72478	7.55272	7.5624	2.89697	8.0726	7.85865	7.68674	7.51094	7.45651	2.96187	8.17969	7.93104	7.75787	7.54746	7.48656	7.8776
32	0	0	0	0	1	0	1	3	140	0	0.1	0.6326	0.60304	0.59226	0.63752	0.81204	1.23986	0.64914	0.61806	0.60451	0.64789	0.81928	1.22476	0.61314	0.58359	0.56687	0.59919	0.72937	1.03246
33	0	0	0.02	0	0.08	1	1	3.1	140	0	0.1	9.3486	8.43046	8.37421	8.50205	9.4927	10.442	8.22863	8.11421	8.04735	8.12568	7.62662	8.12529	8.30803	7.8944	7.54506	7.58859	9.14575	10.2084
34	0	0	0.05	0	0.05	1	1	3.1	140	0	0.1	7.75216	7.70117	7.69368	7.72992	7.73799	7.7097	7.57165	7.22862	5.89738	6.88934	7.58704	10.4553	7.73214	7.44106	7.15133	7.13509	7.97133	10.7084
35	0	0	0.08	0	0.02	1	1	3.1	140	0	0.1	11.3343	10.5774	9.83589	9.18197	8.65921	8.17604	9.71575	9.93775	10.2506	10.4513	9.94486	7.93339	10.5118	10.8426	11.3109	11.6687	11.0364	8.62004
36	0	0	0.05	0.03	0.02	1	1	3.1	140	0	0.1	11.0638	11.4557	12.1383	12.7977	12.5196	10.9832	10.3276	10.7506	11.3741	11.9846	11.7955	9.46624	11.1936	11.6645	12.4116	13.1764	12.7876	9.99848
37	0	0	0.05	0	0.1	1	1	3.15	140	0	0.1	10.5555	9.8034	9.1357	9.12698	10.8383	7.75261	10.1375	9.33204	8.67445	8.62405	10.2563	9.34324	12.9434	9.96375	9.31136	9.42961	11.1151	8.91416
38	0	0	0.1	0	0.05	1	1	3.15	140	0	0.1	5.77019	5.75055	5.73152	5.76403	5.89621	6.12711	5.38057	5.04074	4.7606	4.59757	4.91743	5.26308	3.08968	3.12551	3.20165	3.28982	3.54879	6.44012
39	0	0	0.13	0	0.02	1	1	3.15	140	0	0.1	4.76201	5.70468	5.3045	5.06288	5.36865	4.39697	5.70451	5.32546	4.98825	4.80517	5.11085	4.40225	5.83353	5.46395	5.11613	4.9272	5.32321	4.31373
40	0	0	0.05	0.05	0.05	1	1	3.15	140	0	0.1	6.38038	6.13911	5.86151	5.75039	6.07458	8.37137	6.24618	5.95534	5.71709	5.57714	5.84447	7.81551	6.49698	6.21487	5.96491	5.8429	6.1709	8.53025
41	0	0	0	0.05	0.1	1	1	3.15	140	0	0.1	10.2941	10.5783	11.0264	11.1938	10.1594	7.40358	9.92835	10.2143	10.5732	10.7082	9.7494	7.16855	9.86005	10.1779	10.5597	10.7504	9.77463	7.24312
42	0	0	0	0.1	0.05	1	1	3.15	140	0	0.1	9.91546	10.2409	10.7049	10.9175	9.69351	6.90665	9.71986	10.016	10.4407	10.5992	9.41621	6.73892	9.63042	9.94783	10.3572	10.5536	9.37733	6.67697
43	0	0	0	0.13	0.02	1	1	3.15	140	0	0.1	12.7346	12.9532	13.6847	14.7974	13.1885	8.68258	11.9325	12.8651	12.8783	13.8334	12.434	8.6166	12.6183	12.7589	13.5628	14.7271	13.2502	8.7641
44	0	0	0.03	0.1	0.02	1	1	3.15	140	0	0.1	7.62385	7.21151	6.82391	6.58867	6.91854	9.64594	7.71426	7.2453	6.8538	6.62659	7.02575	10.179	7.36659	6.982	6.59779	6.39367	6.72919	9.33201
45	0	0	0	0.05	0.15	1	1	3.2	140	0	0.1	8.65841	8.99356	9.43549	10.0506	10.784	11.5877	10.9236	11.8808	11.1731	12.3797	14.908	16.6696	10.4576	11.4074	13.1494	12.6736	15.7882	18.6917
46	0	0	0	0.1	0.1	1	1	3.2	140	0	0.1	14.4563	14.4821	14.3508	14.0035	13.3077	11.7205	13.1665	13.3409	13.5667	13.4693	13.6261	14.1782	13.792	13.9917	14.1276	14.2454	14.6149	15.9119
47	0	0	0	0.15	0.05	1	1	3.2	140	0	0.1	16.7788	16.893	17.1459	17.3661	17.9047	17.7615	14.4301	15.1171	16.08	17.6549	13.53	15.6877	12.8986	12.967	13.2475	13.8262	14.5665	15.952
48	0	0	0.05	0.1	0.05	1	1	3.2	140	0	0.1	7.31998	7.00354	6.68522	6.57112	7.07411	5.99193	7.29406	6.95319	6.64233	6.54016	7.11056	10.8717	7.34934	6.99819	6.6895	6.58367	7.11261	10.4935
49	1	0	0.02	0	0.08	0.9	1	3	140	0	0.1	13.6002	13.2306	12.944	12.6263	12.4654	12.2423	13.1484	12.6776	10.41	12.2469	13.3026	13.8334	13.3763	12.899	10.5645	12.4637	13.5964	--
50	1	0	0.05	0	0.05	0.9	1	3	140	0	0.1	12.5854	12.4849	12.3918	12.2704	11.7353	13.2344	14.1427	14.0319	13.9534	13.802	13.1749	12.9964	16.0179	15.9393	15.9293	15.8548	16.1462	15.9385
51	1	0	0.08	0	0.02	0.9	1	3	140	0	0.1	8.97338	8.64409	8.32633	8.29082	9.38388	8.8151	8.89452	8.50342	8.20728	8.19423	9.36698	11.8677	10.541	10.087	9.68252	9.28705	9.62983	12.0463
52	1	0	0.05	0.03	0.02	0.9	1	3	140	0	0.1	12.2066	12.367	12.6054	12.859	12.4039	10.3504	12.3955	12.5621	12.854	13.1966	12.7773	10.6196	12.1505	12.2781	12.5768	12.7942	12.266	10.161
53	1	0	0.05	0	0.1	0.85	1	3	140	0	0.1	9.72442	9.87013	10.1051	10.4004	10.667	10.5267	9.69692	9.84236	9.96101	10.0935	10.2676	10.0849	9.7206	9.83652	9.92467	10.0383	10.2243	10.3997
54	1	0	0.1	0	0.05	0.85	1	3	140	0	0.1	8.33811	8.48255	8.72258	8.8536	8.56077	7.31166	8.71247	8.88683	9.11446	9.21777	8.86991	7.43521	8.84893	9.03251	9.27421	9.40223	9.0387	7.69628
55	1	0	0.13	0	0.02	0.85	1	3	140	0	0.1	8.80471	8.95423	9.18895	9.31307	8.9086	7.31724	11.302	11.5516	11.8746	12.0925	11.4033	8.8438	12.1428	12.0309	11.9952	11.9799	12.0054	11.1046
56	1	0	0.05	0.05	0.05	0.85	1	3	140	0	0.1	14.606	14.7332	14.822	14.824	14.7404	9.66895	14.5254	14.6523	14.7737	14.7851	14.7647	9.66051	17.4145	17.5037	17.5767	17.6288	17.5081	11.2359
57	1	0	0	0.05	0.1	0.85	1	3	140	0	0.1	11.464	11.4674	11.4801	10.854	10.8882	10.9145	11.2783	11.309	11.3189	10.9798	9.71984	7.56169	10.7108	10.7673	10.795	10.4106	8.95212	6.66966
58	1	0	0	0.1	0.05	0.85	1	3	140	0	0.1	12.5958	13.0008	13.3866	12.9401	10.6321	10.6866	12.3348	12.7725	13.1408	12.6563	10.4174	7.29287	12.4735	12.914	13.2137	12.6047	12.8174	13.2722
59	1	0	0	0.13	0.02	0.85	1	3	140	0	0.1	10.5148	10.4917	10.5061	10.6563	10.6571	10.6862	10.2892	10.2891	10.2587	9.79747	8.21935	5.94022	10.8243	10.8545	10.8517	10.3309	8.56262	6.08157
60	1	0	0.03	0.1	0.02	0.85	1	3	140	0	0.1	8.74708	8.87055	9.0347	8.95867	8.06971	6.28377	8.61158	8.76727	8.8807	8.81408	7.96606	6.2016	8.72879	8.86635	9.03509	8.9363	8.01789	6.22842
61	1	0	0	0.05	0.15	0.8	1	3	140	0	0.1	7.26697	7.27561	7.44323	7.79964	8.16975	7.6966	7.30843	7.29561	7.37178	7.65119	8.09846	8.00655	7.17058	7.15023	7.18438	7.41811	7.86465	7.8226
62	1	0	0	0.1	0.1	0.8	1	3	140	0	0.1	11.9564	12.2516	12.5398	12.2046	10.1176	7.10246	12.2062	12.5154	12.7374	12.3115	10.3171	7.36467	11.4314	11.7066	11.916	11.493	9.57178	6.8891
63	1	0	0	0.15	0.05	0.8	1	3	140	0	0.1	16.6438	16.4217	16.3387	15.9535	16.8728	16.5366	16.6925	16.3668	16.181	16.1398	12.1543	16.3454	16.5272	16.2495	16.0366	15.9883	16.5272	16.2495
64	1	0	0.05	0.05	0.1	0.8	1	3	140	0	0.1	7.70489	7.777	7.86583	7.83256	7.185	5.74499	7.49642	7.57514	7.65454	7.57984	6.97697	5.59467	7.73768	7.82986	7.92814	7.86607	7.19413	5.74864

## Sheet: Photostability at 60.C
Composition	standard-stoichio (1)	K	Rb	Cs	MA	FA	Pb	I	Aging temp. (.C)	Aging illumination (mW cm-2)	Aging Humidity	T80 (hours)	T80	T80	T80	T80	T80	T80	T80	T80	T80	T80	T80	T80	T80	T80	T80	T80	T80
1	1	0	0	0	0	1	1	3	60	120	0	2881.32	2795.94	2747.84	2682.56	2649.97	2619.83	2812.51	2744.77	2679.48	2624.72	2380.34	2346.1	2902.6	2786.61	2716.99	2645.92	2591.11	2579.34
2	0	0.05	0	0	0	1	1	3.05	60	120	0
3	0	0.1	0	0	0	1	1	3.1	60	120	0
4	0	0.15	0	0	0	1	1	3.15	60	120	0	180.39	180.597	180.768	183.478	192.079	278.541	279.483	275.344	272.037	271.287	273.166	285.317	270.619	264.755	199.146	260.547	261.976	276.188
5	0	0	0.05	0	0	1	1	3.05	60	120	0	1560.66	1412.58	1373.62	1351.74	1343.68	1500.56	1861.17	1799.9	1758.02	1678.8	1668.61	1744.22	1599.62	1563.92	1529.01	1393.31	1497.35	1550.37
6	0	0	0.1	0	0	1	1	3.1	60	120	0	1091.62	1060.67	1022.87	1001.24	988.848	1038.49	1090.45	1058.89	1019.91	993.561	983.971	1041.41	1363.21	1322.07	1123.46	1094.69	1085.31	1307.77
7	0	0	0.15	0	0	1	1	3.15	60	120	0	1274.16	1118.33	1086.29	1058.85	1057.53	1239.78	1477.22	1369.98	1318.18	1281.19	1268.99	1413.49	1401.97	1364.1	1318.99	1164.55	1276.82	1377.48
8	0	0	0	0.05	0	1	1	3.05	60	120	0	2094.14	2028.75	2028.09	2001.63	2023.39	2033.46	2238.66	2164.69	2132.79	2098.37	2098.74	2187.95	2078.84	2028.13	2038.33	2022.44	2047.06	2065.63
9	0	0	0	0.1	0	1	1	3.1	60	120	0	2114.77	2078.06	2047.62	2025.96	2061.37	2273.65	2258.19	2210.7	2188.51	2163.91	2165.75	2240.54	2248.39	2136.42	2115.23	2092.23	2178.42	2336.68
10	0	0	0	0.15	0	1	1	3.15	60	120	0	696.494	693.975	697.742	715.612	775.587	1113.94	738.194	742.306	746.336	768.005	827.966	1162.94	641.159	641.991	643.678	660.353	737.128	634.234
11	0	0	0	0.2	0	1	1	3.2	60	120	0
12	0	0	0	0	0.05	1	1	3.05	60	120	0	2756.01	2725.3	2702.5	2675.98	2691.27	2444.88	2877.87	2837.08	2800.23	2771.34	2766.87	2757.77	2717.72	2694.02	2658.72	2641.6	2650.61	2676.07
13	0	0	0	0	0.1	1	1	3.1	60	120	0	2450.63	2476.24	2486.44	2237.01	2259.47	2325.91	2411.89	2407.06	2417.05	2408.91	2436.35	2354.67	2806.7	2868.82	2642.96	2705.76	2808.12	2835.25
14	0	0	0	0	0.15	1	1	3.15	60	120	0	1580.19	1583.38	1598.58	1615.15	1634.36	1678.53	1521.88	1524.05	1539.14	1541.27	1565.09	1601.41	1328.48	1337.45	1355.72	1365.79	1435.36	1478.5
15	0	0	0	0	0.2	1	1	3.2	60	120	0
16	1	0.05	0	0	0	0.95	1	3	60	120	0
17	1	0.1	0	0	0	0.9	1	3	60	120	0
18	1	0.15	0	0	0	0.85	1	3	60	120	0	1635.32	1639.99	1643.27	1648.07	1646.82	1646.09	1507.46	1499.42	1494.92	1499.42	1523.09	1606.98	1538.96	1524.25	1532.5	1529.44	1527.14	1528.7
19	1	0	0.05	0	0	0.95	1	3	60	120	0	2377.23	2320.56	2289.12	2254.18	2243.1	2264.33	2538.91	2482.33	2438.99	2495.54	2400.12	2447.17	2501.52	2444.76	2405.72	2515.44	2365.4	2425.14
20	1	0	0.1	0	0	0.9	1	3	60	120	0	1234.4	1218.06	1140.67	1130.17	1145.13	1276.15	1308.07	1288.01	1263.6	1254.88	1265.37	1395.33	1291.5	1278.48	1261.33	1246.59	1257.38	1330.44
21	1	0	0.15	0	0	0.85	1	3	60	120	0	1562.37	1558.41	1549.57	1545.81	1553.6	1571.69	1522.69	1525.01	1514.42	1509.23	1513.85	1544	1593.53	1580.39	1578.65	1569.88	1581.55	1620.42
22	1	0	0	0.05	0	0.95	1	3	60	120	0	3345.38	3264.89	3204.35	3143.16	3117.63	3110.36	3209.8	3121.96	3071.98	3020.88	3037.22	3141.02	3442.03	3364.25	3333.3	3273.57	3284.1	3305.45
23	1	0	0	0.1	0	0.9	1	3	60	120	0	2504.21	2434.09	2376.67	2332.42	2369.4	2575.98	2388.18	2322.66	2274.24	2224.12	2248.5	2417.19	2302.16	2234.88	2186.42	2148.56	2181.26	2565.62
24	1	0	0	0.15	0	0.85	1	3	60	120	0	1142.58	932.863	898.692	871.74	879.565	1183.62	1123.07	908.704	874.339	849.891	858.921	1166.6	1169.09	1129.61	1093.03	923.13	1074.25	1288.91
25	1	0	0	0.2	0	0.8	1	3	60	120	0
26	1	0	0	0.3	0	0.7	1	3	60	120	0
27	1	0	0	0	0.05	0.95	1	3	60	120	0	3358.35	3296.06	3251.25	3257.7	3182.89	3201.66	3491.68	3414.42	3372.33	3320.28	3324.51	3407.72	3215.85	3209.99	3153.6	3110.32	3115.32	3139.83
28	1	0	0	0	0.1	0.9	1	3	60	120	0	3233.91	3189.88	3157.97	3112.38	3108.48	3180.57	3174.26	3114.96	3092.61	3052.54	3055.71	3153.83	3226.01	3170.2	3126.32	3083.02	3088.02	3204.68
29	1	0	0	0	0.15	0.85	1	3	60	120	0	3764.21	3679.94	3597.57	3502.43	3434.52	3409.65	3852.93	3733.79	3648.01	3536.27	3465.06	3459.43	3566.89	3481.38	3407.06	3311.04	3263.45	3256.42
30	1	0	0	0	0.2	0.8	1	3	60	120	0
31	1	0	0	0	0.3	0.7	1	3	60	120	0
32	1	0	0	0	1	0	1	3	60	120	0	83.3379	84.0017	88.8357	109.13	174.766	337.752	75.3615	75.75	79.0093	92.5073	128.686	304.462	71.9561	72.2158	74.8073	85.2939	109.91	144.849
33	0	0	0.02	0	0.08	1	1	3.1	60	120	0
34	0	0	0.05	0	0.05	1	1	3.1	60	120	0
35	0	0	0.08	0	0.02	1	1	3.1	60	120	0
36	0	0	0.05	0.03	0.02	1	1	3.1	60	120	0
37	0	0	0.05	0	0.1	1	1	3.15	60	120	0	1612.66	1600.66	1594.49	1579.18	1577	1582.78	1744.8	1732.41	1727.89	1724.36	1723.62	1710.89	1658.95	1649.52	1642.75	1640.01	1642.88	1669.03
38	0	0	0.1	0	0.05	1	1	3.15	60	120	0	1141.56	1140.8	1135.81	1131.86	1138.95	1160.16	1356.89	1344.71	1340.11	1336.18	1337.01	1359.12	1174	1174.22	1171.6	1168.2	1175.33	1213.53
39	0	0	0.13	0	0.02	1	1	3.15	60	120	0
40	0	0	0.05	0.05	0.05	1	1	3.15	60	120	0
41	0	0	0	0.05	0.1	1	1	3.15	60	120	0
42	0	0	0	0.1	0.05	1	1	3.15	60	120	0
43	0	0	0	0.13	0.02	1	1	3.15	60	120	0
44	0	0	0.03	0.1	0.02	1	1	3.15	60	120	0
45	0	0	0	0.05	0.15	1	1	3.2	60	120	0	1943.26	1921.66	1901.68	1896.26	1979.71	2236.25	1953.99	1919.26	1897.61	1869.19	1917.02	1994.32	2119.15	2085.01	2085.44	2096.83	2204.27	2116.96
46	0	0	0	0.1	0.1	1	1	3.2	60	120	0	1652.35	1620.42	1597.09	1570.54	1570.74	1638.71	1730.75	1695.5	1673.13	1646.53	1650.45	1675.11	1902.91	1849.96	1862.38	1832.9	1830.04	2110.74
47	0	0	0	0.15	0.05	1	1	3.2	60	120	0	1247.29	1238.18	1232.61	1228.97	1211.69	1209.22	1175.48	1167.45	1165.17	1156.72	1143.83	1122.23	1191.54	1178.95	1174.11	1170.25	1169.13	1170.84
48	0	0	0.05	0.1	0.05	1	1	3.2	60	120	0
49	1	0	0.02	0	0.08	0.9	1	3	60	120	0
50	1	0	0.05	0	0.05	0.9	1	3	60	120	0
51	1	0	0.08	0	0.02	0.9	1	3	60	120	0
52	1	0	0.05	0.03	0.02	0.9	1	3	60	120	0
53	1	0	0.05	0	0.1	0.85	1	3	60	120	0	1650.34	1604.87	1550.91	1508.61	1491.5	1556.18	1700.99	1652.5	1599.45	1558.06	1545.97	1623.83	1749.98	1692.07	1655.28	1609.13	1596	1688.81
54	1	0	0.1	0	0.05	0.85	1	3	60	120	0	2311.21	2262.87	2233.13	2183.29	2120.47	2037.72	2200.5	2140.33	2110.36	2065.68	2048.54	2074.98	2147.76	2101.74	2058.85	2006.52	1995.24	2070.35
55	1	0	0.13	0	0.02	0.85	1	3	60	120	0
56	1	0	0.05	0.05	0.05	0.85	1	3	60	120	0
57	1	0	0	0.05	0.1	0.85	1	3	60	120	0
58	1	0	0	0.1	0.05	0.85	1	3	60	120	0
59	1	0	0	0.13	0.02	0.85	1	3	60	120	0
60	1	0	0.03	0.1	0.02	0.85	1	3	60	120	0
61	1	0	0	0.05	0.15	0.8	1	3	60	120	0	2338.43	2261.25	2189.54	2124.66	2092.49	2075.51	2271.17	2189.64	2123.54	2068.64	2031.84	2035.63	2431.6	2358.52	2298.85	2244.42	2204.93	2194.41
62	1	0	0	0.1	0.1	0.8	1	3	60	120	0	1039.69	1030.89	1013.83	923.682	1017.58	1153.86	1011.15	921.126	908.027	902.552	920.928	1117.72	1085.81	1076.95	1062.65	1050.95	1069.42	1294.62
63	1	0	0	0.15	0.05	0.8	1	3	60	120	0	755.726	728.529	702.849	683.134	685.085	792.225	742.694	716.784	689.74	671.572	675.698	785.374	756.141	730.58	706.868	689.875	696.227	800.094
64	1	0	0.05	0.05	0.1	0.8	1	3	60	120	0
