# Supplementary material for: Discovery of temperature-induced stability reversal in perovskites using high-throughput robotic learning
Source: Nat Commun. 2021 Apr 13;12:2191. doi: 10.1038/s41467-021-22472-x (PMC8044090; doi:10.1038/s41467-021-22472-x)
Supplement: Supplementary file 6 — Supplementary Software 1 [file 41467_2021_22472_MOESM6_ESM.zip]

Archive with 7 entries (6 files):
- Codes Files/
- Codes Files/HTE_ABS.xlsm
- Codes Files/HTE_PL.m
- Codes Files/HTE_PL.xlsm
- Codes Files/HTE_PL_ABS.xlsm
- Codes Files/HTE_summary.xlsm
- Codes Files/README.txt
