# Supplementary material for: Discovery of temperature-induced stability reversal in perovskites using high-throughput robotic learning
Source: Nat Commun. 2021 Apr 13;12:2191. doi: 10.1038/s41467-021-22472-x (PMC8044090; doi:10.1038/s41467-021-22472-x)
Supplement: Supplementary file 6 — Supplementary Software 1 [file 41467_2021_22472_MOESM6_ESM.zip › Codes Files/HTE_PL.m]

% FOR PL SPECTRA ANAYLSIS
function y=HTE_PL;

key_word=input('input your filename: ','s')
[Type Sheet Format]=xlsfinfo(key_word);
%Ñ­»·¶ÁÈ¡Ã¿¸öSheet
sheet=cell(length(Sheet),1);
for i = 1:length(Sheet)
    sheet(i) = {xlsread(key_word,Sheet{i})};
end

DATA1=cell2mat(sheet(1));
Size_PL=size(DATA1);
row=Size_PL(1);
column=Size_PL(2);
Wavelength=DATA1(2:end,1);
Time=DATA1(1,2:end)';
MATRIX_peak=zeros(column-1,length(Sheet)+1);
MATRIX_peak(:,1)=Time;
MATRIX_position=MATRIX_peak;
MATRIX_width=MATRIX_peak;
% ¶¨ÒåÁËÒ»ÏµÁÐMATRIXÀ´ÊÕ¼¯²»Í¬Ê±¼äµÄPL intensity peak
% Ö®ÄâºÏ³éÈ¡Êý¾Ý£¬È»ºóorgin»­Í¼

clf
c=colormap(jet(48));
Wavelength_Fit1=DATA1(8:3:row-4,1);
Wavelength_Fit2=DATA1(9:3:row-4,1);
Wavelength_Fit3=DATA1(10:3:row-4,1);


for i=1:length(Sheet)
    DATA=cell2mat(sheet(i));
    count_sheet=i
    for j=2:column
        for k=2:row
      if DATA(k,j)<0
          DATA(k,j)=0;
      else
          DATA(k,j)=DATA(k,j);
      end
        end
        
      count_column=j   
      Intensity=DATA(2:end,j);
      Intensity_Fit1=DATA(8:3:row-4,j);
      Intensity_Fit2=DATA(9:3:row-4,j);
      Intensity_Fit3=DATA(10:3:row-4,j);

      Value_fit1=fit(Wavelength_Fit1,Intensity_Fit1,'Gauss1');
      Value_fit2=fit(Wavelength_Fit2,Intensity_Fit2,'Gauss1');
      Value_fit3=fit(Wavelength_Fit3,Intensity_Fit3,'Gauss1');

      %get the averaging value
      if (Value_fit1.a1<3000000) && (Value_fit2.a1<3000000) && (Value_fit3.a1<3000000)
       PL_Position=(Value_fit1.b1+Value_fit2.b1+Value_fit3.b1)./3; 
       PL_Width=(Value_fit1.c1+Value_fit2.c1+Value_fit3.c1)./3; 
       PL_Peak=(Value_fit1.a1+Value_fit2.a1+Value_fit3.a1)./3;
      elseif (Value_fit1.a1<3000000) && (Value_fit2.a1<3000000) && (Value_fit3.a1>3000000)
       PL_Position=(Value_fit1.b1+Value_fit2.b1)./2; 
       PL_Width=(Value_fit1.c1+Value_fit2.c1)./2; 
       PL_Peak=(Value_fit1.a1+Value_fit2.a1)./2;
       elseif (Value_fit1.a1>3000000) && (Value_fit2.a1<3000000) && (Value_fit3.a1<3000000)
       PL_Position=(Value_fit3.b1+Value_fit2.b1)./2; 
       PL_Width=(Value_fit3.c1+Value_fit2.c1)./2; 
       PL_Peak=(Value_fit3.a1+Value_fit2.a1)./2; 
       elseif (Value_fit1.a1<3000000) && (Value_fit2.a1>3000000) && (Value_fit3.a1<3000000)
       PL_Position=(Value_fit1.b1+Value_fit3.b1)./2; 
       PL_Width=(Value_fit1.c1+Value_fit3.c1)./2; 
       PL_Peak=(Value_fit1.a1+Value_fit3.a1)./2; 
       
       elseif (Value_fit1.a1>3000000) && (Value_fit2.a1>3000000) && (Value_fit3.a1<3000000)
       PL_Position=Value_fit3.b1; 
       PL_Width=Value_fit3.c1; 
       PL_Peak=Value_fit3.a1;
      else
       PL_Position=800; 
       PL_Width=20; 
       PL_Peak=100; 
      end
      
   %   else
    %   PL_Position=Value_fit.b2; 
     %  PL_Width=Value_fit.c2;
      % PL_Peak=Value_fit.a2; 
      % end
      

      
      MATRIX_peak(j-1,i+1)=PL_Peak;
      MATRIX_position(j-1,i+1)=PL_Position;
      MATRIX_width(j-1,i+1)=PL_Width;
      
      % j-1 ÒòÎªµÚÒ»ÐÐÊÇlegend
      % i+1 ÒòÎªµÚÒ»ÁÐÊÇ²¨³¤

end


% Define the color
hold on;
subplot(1,3,1)
semilogy(Time,MATRIX_peak(:,i+1),'o-','color',c(i,:),'MarkerFaceColor',c(i,:),'LineWidth',2,'markersize',6);

hold on;
subplot(1,3,2)
plot(Time,MATRIX_position(:,i+1),'o-','color',c(i,:),'MarkerFaceColor',c(i,:),'LineWidth',2,'markersize',6);
hold on;
subplot(1,3,3)
plot(Time,MATRIX_width(:,i+1),'o-','color',c(i,:),'MarkerFaceColor',c(i,:),'LineWidth',2,'markersize',6);
hold on;
end

dlmwrite('PL_peak.txt',MATRIX_peak,'delimiter','\t','precision',30);
dlmwrite('PL_position.txt',MATRIX_position,'delimiter','\t','precision',30);
dlmwrite('PL_width.txt',MATRIX_width,'delimiter','\t','precision',30);


x_limit=max(Time)*1.1;
x_divide=round(x_limit/5);
hold on;
subplot(1,3,1)
xlabel('Annealing time (hours)','fontsize',12,'fontweight','b');
ylabel('Peak intensity (counts)','fontsize',12,'fontweight','b');
set(gca,'xlim',[-0.2 x_limit],'xtick',[0:x_divide:x_limit],'fontsize',10,'fontweight','b');
%set(gca,'ylim',[50 4000000],'fontsize',10,'fontweight','b');
H=legend('off');

 
hold on;
subplot(1,3,2)
xlabel('Annealing time (hours)','fontsize',12,'fontweight','b');
ylabel('Peak position (nm)','fontsize',12,'fontweight','b');
set(gca,'xlim',[-0.2 x_limit],'xtick',[0:x_divide:x_limit],'fontsize',10,'fontweight','b');
set(gca,'ylim',[700 830],'ytick',[700:15:830],'fontsize',10,'fontweight','b');
H=legend('off');


hold on;
subplot(1,3,3)
xlabel('Annealing time (hours)','fontsize',12,'fontweight','b');
ylabel('Peak width (nm)','fontsize',12,'fontweight','b');
set(gca,'xlim',[-0.2 x_limit],'xtick',[0:x_divide:x_limit],'fontsize',10,'fontweight','b');
set(gca,'ylim',[20 50],'ytick',[20:10:50],'fontsize',10,'fontweight','b');
H=legend('show');
set(H,'fontsize',8,'fontweight','light','Box','off');
set(H, 'Color', 'none');
legend('location','bestoutside');
hold on;

saveas(gca,['HTE_PL' '.png'])

end
