# Supplementary material for: Discovery of temperature-induced stability reversal in perovskites using high-throughput robotic learning
Source: Nat Commun. 2021 Apr 13;12:2191. doi: 10.1038/s41467-021-22472-x (PMC8044090; doi:10.1038/s41467-021-22472-x)
Supplement: Supplementary file 6 — Supplementary Software 1 [file 41467_2021_22472_MOESM6_ESM.zip › Codes Files/HTE_summary.xlsm]

## Sheet: Measured t80
1
2
3
4
5
6
7
8
9
10
11
12
13
14
15
16
17
18
19
20
21
22
23
24
25
26
27
28
29
30
31
32

## Sheet: Extrapolated t80
1
2
3
4
5
6
7
8
9
10
11
12
13
14
15
16
17
18
19
20
21
22
23
24
25
26
27
28
29
30
31
32
