# Supplementary material for: Discovery of temperature-induced stability reversal in perovskites using high-throughput robotic learning
Source: Nat Commun. 2021 Apr 13;12:2191. doi: 10.1038/s41467-021-22472-x (PMC8044090; doi:10.1038/s41467-021-22472-x)
Supplement: Supplementary file 6 — Supplementary Software 1 [file 41467_2021_22472_MOESM6_ESM.zip › Codes Files/README.txt]

This documentation is prepared as the workflow to accompany the following study:
'Discovery of stability reversal in perovskites using high-throughput robotic learning'

1. Installation:

To run the VBA programs in the four Excel Files ('HTE_PL_ABS.xlsm';'HTE_ABS.xlsm';'HTE_PL.xlsm';'HTE_summary.xlsm') provided in Supporting Information,please use win7/win10 system and enable the macro add-in in Excel. 

To run the PL analysis, please install MATLAB/R2017b and add the 'HTE_PL.m' file to the path of the software. 

To run the Jupyter Notebook, please install the following （around 30 minutes to install this free software）:

Anaconda (https://www.anaconda.com/distribution/), which already consists of Jupyter Notebook, NumPy, pandas, seaborn, matplotlib, SciPy, scikit-learn.
Jupyter Notebook (https://jupyter.org/install.html)

There are several packages and/or libraries that need to be installed to run the notebook:

Pandas (https://pandas.pydata.org/pandas-docs/stable/getting_started/install.html)
NumPy (https://docs.scipy.org/doc/numpy/user/install.html)
Seaborn (https://seaborn.pydata.org/installing.html)
Matplotlib (https://matplotlib.org/users/installing.html)
SciPy (https://www.scipy.org/install.html)
Scikit-learn (https://scikit-learn.org/stable/install.html)
SHAP (https://github.com/slundberg/shap)


2. Datasets:

The Datasets are provided in Method and Supporting Information as Related Manuscript files.

3. Workflows:

3.1	We start by using 'HTE_PL_ABS.xlsm' to organize all the raw data into a single file, which contains the absorption and PL spectra at different ageing time for each sample.
3.2	We use 'HTE_ABS.xlsm' to obtain the T80 lifetime by linearly fitting the absorption change at different wavelengths for each sample, and use 'HTE_PL.xlsm'/'HTE_PL.m' to analyze the change of peak position and intensity  for each sample with Gaussian fitting.
3.3	We use 'HTE_summary.xlsm' to summarize the T80 lifetime of all the samples at different ageing coniditions.

At this step, we can obtain the basic stability data, as shown in Fig.2 in our manuscript. The running time is around 5 minutes for the 3 steps above.

3.4	We define the concentration of each cation, processing condition, ageing condition as the inputs (X) and the T80 lifetime as the output (Y).
3.5	We split the train and test data in 80/20.
3.6	We use GridSearchCV to find the optimum parameters for each algorithm, and train the model based on that.
3.7	We compare the cross-validated RMSE of various models.
3.8	We run SHAP for trained model, to look at how different feature contributes to the T80 lifetime. We can also look at the most important contributors, which govern the stability result.

The running time is around 3 day for the whole machine-learning analysis.

The detailed description can be found in Supporting Video.

Versions of the Software used in this work:
Excel>= Office16
MATLAB >= R2017b
pandas>=0.25.1
numpy>=1.16.5
seaborn>=0.9.0
matplotlib>=3.1.1
scipy>=1.3.1
scikit-learn>=0.21.3
shap>=1.16.5

 
The raw data can be found below:
https://data.mendeley.com/datasets/j3c7wnwxbc/1

The codes can be founde below:
http://dx.doi.org/10.17632/2rbp5x8hf7.1
http://dx.doi.org/10.17632/42zcttrbr9.1


------------------------------------------
------------------------------------------
Yicheng Zhao 20201030
